# Supplementary material for: Single cell profiling of CD45+ spinal cord cells reveals microglial and B cell heterogeneity and crosstalk following spinal cord injury
Source: J Neuroinflammation. 2022 Nov 4;19:266. doi: 10.1186/s12974-022-02627-3 (PMC9635187; doi:10.1186/s12974-022-02627-3)
Supplement: Supplementary file 9 — Additional file 9. List of GO Biological Process enrichments from the total dataset at day 0, 7 dpi, and 60 dpi. Full list of enrichments supporting Fig. 6A, B. [file 12974_2022_2627_MOESM9_ESM.xlsx]

## Sheet: 0 dpi GO BP Enrichment
	label	pval	fdr	signature	geneset	overlap	background	hits
GOBP_LEUKOCYTE_MEDIATED_IMMUNITY	GOBP_LEUKOCYTE_MEDIATED_IMMUNITY	9.1e-19	6.8e-15	279	922	49	23459	Anxa2,C1qb,Camp,Ccr2,Cd14,Cd177,Cd44,Cd55,Cfp,Chil1,Clec12a,Clec7a,Ctsd,Cxcl2,Cybb,Fabp5,Gzmb,Hbb-bt,Hexb,H2-Eb1,Hp,Hspa1b,Ighg2b,Ighm,Igkc,Igll1,Iglv1,Itgal,Klrd1,Lamp2,Lcn2,Lgals3,Lrg1,Ltf,Mcemp1,Mgst1,Mndal,Plac8,Plaur,Prdx6,Psmd7,Rab10,S100a11,S100a9,Serpinb1a,Serpinb9,Swap70,Trappc1,Trbc1
GOBP_CELL_ACTIVATION	GOBP_CELL_ACTIVATION	1.1e-17	3.4e-14	279	1494	61	23459	Anxa1,Anxa2,Apoe,Bank1,Camp,Capn3,Ccl5,Ccr2,Ccr7,Cd14,Cd177,Cd22,Cd24a,Cd38,Cd3d,Cd3g,Cd44,Cd55,Cfp,Chil1,Clec12a,Clec7a,Cst7,Ctsd,Cxcl2,Cybb,Ezh2,Fabp5,Hbb-bt,Hexb,H2-Eb1,Hp,Hspa1b,Ighg2b,Ighm,Igkc,Igll1,Itgal,Lamp2,Lcn2,Lgals1,Lgals3,Lrg1,Ltf,Mcemp1,Mgst1,Mndal,Pja2,Plac8,Plaur,Ppp2r3c,Prdx6,Psmd7,Rab10,Rag1,S100a11,S100a9,Serpinb1a,Swap70,Trappc1,Trbc1
GOBP_IMMUNE_EFFECTOR_PROCESS	GOBP_IMMUNE_EFFECTOR_PROCESS	1.3e-17	3.4e-14	279	1321	57	23459	Anxa1,Anxa2,C1qb,Camp,Ccr2,Cd14,Cd177,Cd22,Cd3g,Cd44,Cd55,Cfp,Chil1,Clec12a,Clec7a,Ctsd,Cxcl2,Cybb,Fabp5,Gzmb,Hbb-bt,Hexb,H2-Eb1,Hp,Hspa1b,Ifitm1,Ifitm3,Ighg2b,Ighm,Igkc,Igll1,Iglv1,Itgal,Klrd1,Lamp2,Lcn2,Lgals1,Lgals3,Lrg1,Ltf,Mcemp1,Mgst1,Mndal,Plac8,Plaur,Prdx6,Psmd7,Rab10,Rnase6,S100a11,S100a9,Serpinb1a,Serpinb9,Stat1,Swap70,Trappc1,Trbc1
GOBP_MYELOID_LEUKOCYTE_MEDIATED_IMMUNITY	GOBP_MYELOID_LEUKOCYTE_MEDIATED_IMMUNITY	3.4e-17	6.4e-14	279	565	37	23459	Anxa2,Camp,Ccr2,Cd14,Cd177,Cd44,Cd55,Cfp,Chil1,Clec12a,Ctsd,Cxcl2,Cybb,Fabp5,Hbb-bt,Hexb,Hp,Hspa1b,Itgal,Lamp2,Lcn2,Lgals3,Lrg1,Ltf,Mcemp1,Mgst1,Mndal,Plac8,Plaur,Prdx6,Psmd7,Rab10,S100a11,S100a9,Serpinb1a,Serpinb9,Trappc1
GOBP_CELL_ACTIVATION_INVOLVED_IN_IMMUNE_RESPONSE	GOBP_CELL_ACTIVATION_INVOLVED_IN_IMMUNE_RESPONSE	1.9e-16	2.8e-13	279	738	41	23459	Anxa1,Anxa2,Camp,Ccr2,Cd14,Cd177,Cd44,Cd55,Cfp,Chil1,Clec12a,Clec7a,Ctsd,Cxcl2,Cybb,Fabp5,Hbb-bt,Hexb,H2-Eb1,Hp,Hspa1b,Itgal,Lamp2,Lcn2,Lgals1,Lgals3,Lrg1,Ltf,Mcemp1,Mgst1,Mndal,Plac8,Plaur,Prdx6,Psmd7,Rab10,S100a11,S100a9,Serpinb1a,Swap70,Trappc1
GOBP_MYELOID_LEUKOCYTE_ACTIVATION	GOBP_MYELOID_LEUKOCYTE_ACTIVATION	3.7e-16	4.6e-13	279	679	39	23459	Anxa2,Camp,Ccl5,Ccr2,Cd14,Cd177,Cd44,Cd55,Cfp,Chil1,Clec12a,Cst7,Ctsd,Cxcl2,Cybb,Fabp5,Hbb-bt,Hexb,Hp,Hspa1b,Itgal,Lamp2,Lcn2,Lgals3,Lrg1,Ltf,Mcemp1,Mgst1,Mndal,Pja2,Plac8,Plaur,Prdx6,Psmd7,Rab10,S100a11,S100a9,Serpinb1a,Trappc1
GOBP_EXOCYTOSIS	GOBP_EXOCYTOSIS	4.4e-14	4.7e-11	279	908	42	23459	Anxa1,Anxa2,Atp13a2,Calm1,Camp,Ccl5,Ccl12,Ccr2,Cd14,Cd177,Cd44,Cd55,Cfp,Chil1,Clec12a,Ctsd,Ctsw,Cxcl2,Cybb,Fabp5,Hbb-bt,Hexb,Hp,Hspa1b,Itgal,Lamp2,Lcn2,Lgals3,Lrg1,Ltf,Mcemp1,Mgst1,Mndal,Plac8,Plaur,Prdx6,Psmd7,Rab10,S100a11,S100a9,Serpinb1a,Trappc1
GOBP_SECRETION	GOBP_SECRETION	1.1e-12	1e-09	279	1466	52	23459	Abca1,Anxa1,Anxa2,Apoe,Atp13a2,Calm1,Camp,Ccl5,Ccl12,Ccr2,Cd14,Cd177,Cd38,Cd44,Cd55,Cfp,Chil1,Cklf,Clec12a,Ctsd,Ctsw,Cxcl2,Cybb,Dph3,Fabp5,Hbb-bt,Hexb,H2-Eb1,Hmgn3,Hp,Hspa1b,Itgal,Lamp2,Lcn2,Lgals3,Lrg1,Ltf,Mcemp1,Mgst1,Mndal,Mpc2,Plac8,Plaur,Pnpla8,Prdx6,Psmd7,Rab10,S100a11,S100a9,Serpinb1a,Spp1,Trappc1
GOBP_RESPONSE_TO_BIOTIC_STIMULUS	GOBP_RESPONSE_TO_BIOTIC_STIMULUS	2.2e-12	1.8e-09	279	1593	54	23459	Anxa1,Apoe,Banf1,Bank1,C1qb,Camp,Ccl7,Ccl5,Ccl12,Ccr7,Cd14,Cd177,Cd24a,Cd44,Cd55,Cfp,Clec7a,Cxcl2,Cybb,Gzma,Gzmb,H2-Eb1,Hp,Hpgd,Ifitm1,Ifitm3,Ighg2b,Ighm,Igkc,Igll1,Klrd1,Lcn2,Lgals3,Lpl,Lrg1,Ltf,Mgst1,Mndal,Mpeg1,Pja2,Plac8,Ppp2r3c,Psma1,Psmd4,Psmd7,Rnase6,S100a9,Serpinb9,Stat1,Stmn1,1810058I24Rik,Trbc1,Ube2k,Vim
GOBP_INNATE_IMMUNE_RESPONSE	GOBP_INNATE_IMMUNE_RESPONSE	1.4e-11	1e-08	279	991	40	23459	Anxa1,Apoe,C1qb,Camp,Ccl7,Ccl5,Ccl12,Cd14,Cd177,Cd44,Cd55,Cfp,Clec7a,Cybb,Gzmb,H2-Eb1,Ifitm1,Ifitm3,Ighg2b,Ighm,Igkc,Igll1,Klrd1,Lcn2,Lgals3,Ltf,Mndal,Mpeg1,Pja2,Psma1,Psmd4,Psmd7,Rnase6,S100a9,Serpinb9,Stat1,1810058I24Rik,Trbc1,Ube2k,Vim
GOBP_DEFENSE_RESPONSE	GOBP_DEFENSE_RESPONSE	2.7e-11	1.8e-08	279	1754	55	23459	Anxa1,Apoe,C1qb,Camp,Ccl7,Ccl5,Ccl12,Ccr2,Ccr7,Cd14,Cd177,Cd44,Cd55,Cfp,Chil1,Clec7a,Cma1,Cst7,Cxcl2,Cybb,Gzmb,H2-Eb1,Hp,Ifitm1,Ifitm3,Ighg2b,Ighm,Igkc,Igll1,Il1r2,Itgal,Klrd1,Lcn2,Lgals3,Lpl,Ltf,Mndal,Mpeg1,Pja2,Plac8,Prdx5,Psma1,Psmd4,Psmd7,Ptprcap,Rag1,Rnase6,S100a9,Serpinb9,Spp1,Stat1,1810058I24Rik,Trbc1,Ube2k,Vim
GOBP_DEFENSE_RESPONSE_TO_OTHER_ORGANISM	GOBP_DEFENSE_RESPONSE_TO_OTHER_ORGANISM	4.6e-10	2.8e-07	279	1212	42	23459	Anxa1,Apoe,C1qb,Camp,Ccl7,Ccl5,Ccl12,Cd14,Cd177,Cd44,Cd55,Cfp,Clec7a,Cybb,Gzmb,H2-Eb1,Hp,Ifitm1,Ifitm3,Ighg2b,Ighm,Igkc,Igll1,Klrd1,Lcn2,Lgals3,Ltf,Mndal,Mpeg1,Pja2,Plac8,Psma1,Psmd4,Psmd7,Rnase6,S100a9,Serpinb9,Stat1,1810058I24Rik,Trbc1,Ube2k,Vim
GOBP_HOMEOSTATIC_PROCESS	GOBP_HOMEOSTATIC_PROCESS	3e-09	1.7e-06	279	1881	53	23459	Abca1,Anxa1,Apex1,Apoc2,Apoe,Atp13a2,Calm1,Capn3,Ccl7,Ccl5,Ccl12,Ccr2,Ccr7,Cd24a,Cd38,Cd55,Cma1,Cybb,Ezh2,Fabp5,Hexb,H2-Eb1,Hmgn3,Hspa1b,Ighg2b,Igkc,Jam2,Lamp2,Lcn2,Lgals1,Lpl,Ltf,Mpc2,Nedd8,Parp1,Plac8,Pnpla8,Ppp2r3c,Prdx5,Prdx6,Rag1,S100a9,Slc12a3,Smarca4,Smg6,Spp1,Stat1,Stmn1,Swap70,Taok1,Txn1,Ube2k,Ugcg
GOBP_REGULATION_OF_IMMUNE_SYSTEM_PROCESS	GOBP_REGULATION_OF_IMMUNE_SYSTEM_PROCESS	4.3e-09	2.3e-06	279	1570	47	23459	Anxa1,Apoe,Bank1,C1qb,Calm1,Ccl5,Ccl7,Ccl12,Ccr2,Ccr7,Cd177,Cd22,Cd24a,Cd38,Cd3d,Cd3g,Cd55,Cfp,Clec7a,Cst7,Dpy30,H2-Eb1,Hspa1b,Ifitm1,Ighg2b,Ighm,Igkc,Igll1,Iglv1,Itgal,Jam2,Klrd1,Lgals1,Lgals3,Ltf,Mndal,Pja2,Ppp2r3c,Psma1,Psmd4,Psmd7,Rag1,Serpinb9,Stat1,Swap70,Trbc1,Ube2k
GOBP_CELLULAR_HOMEOSTASIS	GOBP_CELLULAR_HOMEOSTASIS	1.6e-08	8e-06	279	916	33	23459	Apex1,Apoe,Atp13a2,Calm1,Capn3,Ccl7,Ccl5,Ccl12,Ccr2,Ccr7,Cd24a,Cd38,Cd55,Cma1,Cybb,Hexb,H2-Eb1,Hmgn3,Lamp2,Lcn2,Lgals1,Ltf,Mpc2,Nedd8,Prdx5,Prdx6,S100a9,Slc12a3,Smarca4,Swap70,Taok1,Txn1,Ube2k
GOBP_REGULATION_OF_IMMUNE_RESPONSE	GOBP_REGULATION_OF_IMMUNE_RESPONSE	2.8e-08	1.3e-05	279	986	34	23459	Anxa1,Apoe,C1qb,Calm1,Ccl5,Ccr2,Ccr7,Cd177,Cd22,Cd24a,Cd38,Cd3d,Cd3g,Cd55,Cfp,H2-Eb1,Ifitm1,Ighg2b,Ighm,Igkc,Igll1,Iglv1,Itgal,Klrd1,Lgals3,Mndal,Ppp2r3c,Psma1,Psmd4,Psmd7,Serpinb9,Stat1,Trbc1,Ube2k
GOBP_RESPONSE_TO_BACTERIUM	GOBP_RESPONSE_TO_BACTERIUM	3.7e-08	1.6e-05	279	760	29	23459	Bank1,Camp,Ccl5,Ccr7,Cd14,Cd24a,Cd55,Cfp,Cxcl2,Gzma,H2-Eb1,Hp,Hpgd,Ighg2b,Ighm,Igkc,Igll1,Lcn2,Lpl,Lrg1,Ltf,Mgst1,Mpeg1,Plac8,Rnase6,S100a9,Serpinb9,Trbc1,Vim
GOBP_POSITIVE_REGULATION_OF_IMMUNE_SYSTEM_PROCESS	GOBP_POSITIVE_REGULATION_OF_IMMUNE_SYSTEM_PROCESS	4.9e-08	2e-05	279	1059	35	23459	Anxa1,C1qb,Ccl5,Ccl7,Ccl12,Ccr2,Ccr7,Cd177,Cd22,Cd24a,Cd38,Cd3d,Cd3g,Cd55,Cfp,Clec7a,H2-Eb1,Ighg2b,Ighm,Igkc,Igll1,Iglv1,Jam2,Klrd1,Lgals1,Lgals3,Mndal,Ppp2r3c,Psma1,Psmd4,Psmd7,Rag1,Swap70,Trbc1,Ube2k
GOBP_REGULATION_OF_HYDROLASE_ACTIVITY	GOBP_REGULATION_OF_HYDROLASE_ACTIVITY	7.3e-08	2.9e-05	279	1231	38	23459	Anxa1,Anxa2,Apoc1,Apoc2,Atp13a2,Birc6,Bod1l,Calm1,Ccl7,Ccl5,Ccl12,Ccr7,Cd44,Clec7a,Cst7,Ctsd,Dnajc9,Ezh2,Gzma,Lgals3,Lpl,Ltf,Mphosph10,Myl4,Pin1,Plaur,Prdx5,Rag1,Ranbp1,Ranbp2,Rasgrp2,Rin2,S100a10,S100a9,Serpinb1a,Serpinb9,Srgap2,Stmn1
GOBP_REGULATION_OF_CELL_ACTIVATION	GOBP_REGULATION_OF_CELL_ACTIVATION	1.3e-07	4.8e-05	279	666	26	23459	Anxa1,Apoe,Bank1,Capn3,Ccl5,Ccr2,Ccr7,Cd177,Cd22,Cd24a,Cd38,Cd55,Clec7a,Cst7,H2-Eb1,Ighg2b,Ighm,Igkc,Igll1,Lgals1,Lgals3,Mndal,Pja2,Ppp2r3c,Rag1,Trbc1
GOBP_CELLULAR_OXIDANT_DETOXIFICATION	GOBP_CELLULAR_OXIDANT_DETOXIFICATION	1.8e-07	6.4e-05	279	94	10	23459	Apoe,Hba-a1,Hba-a2,Hbb-bt,Hp,Mgst1,Prdx5,Prdx6,S100a9,Txn1
GOBP_LEUKOCYTE_MIGRATION	GOBP_LEUKOCYTE_MIGRATION	2.9e-07	9.9e-05	279	517	22	23459	Anxa1,Ccl7,Ccl5,Ccl12,Ccr2,Ccr7,Cd177,Cd44,Cklf,Cxcl2,Ighm,Igkc,Igll1,Iglv1,Itgal,Jam2,Lgals3,S100a9,Swap70,Vpreb1,Vpreb2,Vpreb3
GOBP_CHEMICAL_HOMEOSTASIS	GOBP_CHEMICAL_HOMEOSTASIS	4.1e-07	0.00013	279	1158	35	23459	Abca1,Apoc2,Apoe,Atp13a2,Calm1,Capn3,Ccl7,Ccl5,Ccl12,Ccr2,Ccr7,Cd24a,Cd38,Cd55,Cma1,Fabp5,Hexb,H2-Eb1,Hmgn3,Lcn2,Lgals1,Lpl,Ltf,Mpc2,Nedd8,Parp1,Pnpla8,Ppp2r3c,S100a9,Slc12a3,Smarca4,Stat1,Stmn1,Swap70,Ugcg
GOBP_ENDOCYTOSIS	GOBP_ENDOCYTOSIS	5e-07	0.00015	279	715	26	23459	Anxa2,Apoc1,Apoc2,Apoe,Bin3,Calm1,Cd14,Cd177,Cd22,Clec7a,Clint1,Esyt2,Hba-a1,Hba-a2,Hbb-bt,Hp,Ighg2b,Ighm,Igkc,Igll1,Iglv1,Itsn2,Lgals3,Msr1,Rin2,Trbc1
GOBP_LYMPHOCYTE_ACTIVATION	GOBP_LYMPHOCYTE_ACTIVATION	5.7e-07	0.00017	279	768	27	23459	Anxa1,Bank1,Ccl5,Ccr2,Ccr7,Cd22,Cd24a,Cd38,Cd3d,Cd3g,Cd44,Cd55,Clec7a,Ezh2,H2-Eb1,Ighg2b,Ighm,Igkc,Igll1,Itgal,Lgals1,Lgals3,Mndal,Ppp2r3c,Rag1,Swap70,Trbc1
GOBP_HYDROGEN_PEROXIDE_CATABOLIC_PROCESS	GOBP_HYDROGEN_PEROXIDE_CATABOLIC_PROCESS	6.4e-07	0.00019	279	27	6	23459	Hba-a1,Hba-a2,Hbb-bt,Hp,Prdx5,Prdx6
GOBP_HUMORAL_IMMUNE_RESPONSE	GOBP_HUMORAL_IMMUNE_RESPONSE	9.3e-07	0.00026	279	425	19	23459	C1qb,Camp,Ccl7,Ccr7,Cd55,Cfp,Cxcl2,H2-Eb1,Ighg2b,Ighm,Igkc,Igll1,Iglv1,Lcn2,Ltf,Ppp2r3c,Rnase6,S100a9,Trbc1
GOBP_POSITIVE_REGULATION_OF_BINDING	GOBP_POSITIVE_REGULATION_OF_BINDING	1e-06	0.00028	279	171	12	23459	Anxa2,Apoe,Calm1,Dph3,H1f0,Parp1,Pin1,Plaur,Mndal,S100a10,Stmn1,Txn1
GOBP_CELLULAR_RESPONSE_TO_TOXIC_SUBSTANCE	GOBP_CELLULAR_RESPONSE_TO_TOXIC_SUBSTANCE	1.1e-06	0.00029	279	114	10	23459	Apoe,Hba-a1,Hba-a2,Hbb-bt,Hp,Mgst1,Prdx5,Prdx6,S100a9,Txn1
GOBP_POSITIVE_REGULATION_OF_CELL_ACTIVATION	GOBP_POSITIVE_REGULATION_OF_CELL_ACTIVATION	1.7e-06	0.00041	279	442	19	23459	Anxa1,Capn3,Ccl5,Ccr2,Ccr7,Cd177,Cd24a,Cd38,Cd55,Clec7a,H2-Eb1,Ighg2b,Ighm,Igkc,Igll1,Lgals1,Ppp2r3c,Rag1,Trbc1
GOBP_POSITIVE_REGULATION_OF_IMMUNE_RESPONSE	GOBP_POSITIVE_REGULATION_OF_IMMUNE_RESPONSE	1.7e-06	0.00042	279	765	26	23459	Anxa1,C1qb,Ccl5,Ccr2,Ccr7,Cd177,Cd22,Cd38,Cd3d,Cd3g,Cd55,Cfp,H2-Eb1,Ighg2b,Ighm,Igkc,Igll1,Iglv1,Klrd1,Lgals3,Mndal,Psma1,Psmd4,Psmd7,Trbc1,Ube2k
GOBP_DETOXIFICATION	GOBP_DETOXIFICATION	1.9e-06	0.00045	279	121	10	23459	Apoe,Hba-a1,Hba-a2,Hbb-bt,Hp,Mgst1,Prdx5,Prdx6,S100a9,Txn1
GOBP_REGULATION_OF_LYMPHOCYTE_ACTIVATION	GOBP_REGULATION_OF_LYMPHOCYTE_ACTIVATION	2.2e-06	0.00049	279	538	21	23459	Anxa1,Bank1,Ccl5,Ccr2,Ccr7,Cd22,Cd24a,Cd38,Cd55,Clec7a,H2-Eb1,Ighg2b,Ighm,Igkc,Igll1,Lgals1,Lgals3,Mndal,Ppp2r3c,Rag1,Trbc1
GOBP_INFLAMMATORY_RESPONSE	GOBP_INFLAMMATORY_RESPONSE	3.1e-06	0.00068	279	740	25	23459	Anxa1,Apoe,Ccl7,Ccl5,Ccl12,Ccr2,Ccr7,Cd14,Cd44,Chil1,Clec7a,Cma1,Cst7,Cxcl2,Cybb,H2-Eb1,Hp,Il1r2,Itgal,Lpl,Pja2,Prdx5,Psma1,S100a9,Spp1
GOBP_MODULATION_OF_PROCESS_OF_OTHER_ORGANISM	GOBP_MODULATION_OF_PROCESS_OF_OTHER_ORGANISM	3.4e-06	0.00073	279	129	10	23459	Anxa2,Apoe,Ccl5,Ccl12,Clec7a,Ltf,Mpeg1,S100a9,Serpinb9,Smarca4
GOBP_ANTIGEN_RECEPTOR_MEDIATED_SIGNALING_PATHWAY	GOBP_ANTIGEN_RECEPTOR_MEDIATED_SIGNALING_PATHWAY	3.8e-06	0.0008	279	342	16	23459	Ccr7,Cd22,Cd38,Cd3d,Cd3g,H2-Eb1,Ighg2b,Ighm,Igkc,Igll1,Lgals3,Mndal,Psma1,Psmd4,Psmd7,Trbc1
GOBP_REGULATION_OF_PROTEOLYSIS	GOBP_REGULATION_OF_PROTEOLYSIS	4.4e-06	0.00089	279	706	24	23459	Anxa2,Apoe,Atp13a2,Birc6,Capn3,Cd44,Chfr,Clec7a,Cst7,Ctsd,Hspa1b,Il1r2,Ltf,Nedd8,Plaur,Prdx5,Mndal,Rag1,S100a9,Serpinb1a,Serpinb9,Taf9,Ube2k,Ube2v2
GOBP_GRANULOCYTE_MIGRATION	GOBP_GRANULOCYTE_MIGRATION	4.5e-06	0.00089	279	133	10	23459	Anxa1,Ccl7,Ccl5,Ccl12,Ccr7,Cd177,Cklf,Cxcl2,Lgals3,S100a9
GOBP_MYELOID_LEUKOCYTE_MIGRATION	GOBP_MYELOID_LEUKOCYTE_MIGRATION	5.1e-06	0.00097	279	199	12	23459	Anxa1,Ccl7,Ccl5,Ccl12,Ccr2,Ccr7,Cd177,Cklf,Cxcl2,Lgals3,S100a9,Swap70
GOBP_RESPONSE_TO_OXIDATIVE_STRESS	GOBP_RESPONSE_TO_OXIDATIVE_STRESS	5.3e-06	0.00099	279	435	18	23459	Anxa1,Apex1,Apoe,Atp13a2,Ccr7,Cd38,Cybb,Ezh2,Hba-a1,Hba-a2,Hbb-bt,Hp,Hspa1b,Mgst1,Parp1,Prdx5,Prdx6,Txn1
GOBP_NEUTROPHIL_MIGRATION	GOBP_NEUTROPHIL_MIGRATION	6.3e-06	0.0012	279	109	9	23459	Ccl7,Ccl5,Ccl12,Ccr7,Cd177,Cklf,Cxcl2,Lgals3,S100a9
GOBP_IMMUNE_RESPONSE_REGULATING_SIGNALING_PATHWAY	GOBP_IMMUNE_RESPONSE_REGULATING_SIGNALING_PATHWAY	6.5e-06	0.0012	279	531	20	23459	Calm1,Ccr7,Cd22,Cd24a,Cd38,Cd3d,Cd3g,H2-Eb1,Ighg2b,Ighm,Igkc,Igll1,Iglv1,Klrd1,Lgals3,Mndal,Psma1,Psmd4,Psmd7,Trbc1
GOBP_ACTIVATION_OF_IMMUNE_RESPONSE	GOBP_ACTIVATION_OF_IMMUNE_RESPONSE	7.3e-06	0.0012	279	582	21	23459	C1qb,Ccr7,Cd22,Cd38,Cd3d,Cd3g,Cd55,Cfp,H2-Eb1,Ighg2b,Ighm,Igkc,Igll1,Iglv1,Klrd1,Lgals3,Mndal,Psma1,Psmd4,Psmd7,Trbc1
GOBP_GRANULOCYTE_CHEMOTAXIS	GOBP_GRANULOCYTE_CHEMOTAXIS	7.3e-06	0.0012	279	111	9	23459	Anxa1,Ccl7,Ccl5,Ccl12,Ccr7,Cklf,Cxcl2,Lgals3,S100a9
GOBP_PROTEIN_CONTAINING_COMPLEX_SUBUNIT_ORGANIZATION	GOBP_PROTEIN_CONTAINING_COMPLEX_SUBUNIT_ORGANIZATION	1.1e-05	0.0018	279	1874	44	23459	Abca1,Apip,Apoc1,Apoc2,Apoe,Bdp1,Capn3,Ccr7,Cd3g,Cdc42ep3,Cenpa,Chchd1,Chchd10,Clec7a,Clint1,Cox7a2,Dnajb14,Eif3f,Gemin7,H1f0,H2-Eb1,Hspa1b,Lamp2,Lgals3,Lpl,Luc7l,Mrpl18,Mrpl30,Mrpl54,Mrps16,Ndufa5,Ndufb5,Ndufb7,Parp1,Psmd4,Smarca4,Smim20,Stmn1,1810058I24Rik,Swap70,Taf9,Taok1,Trappc1,Ube2k
GOBP_NEUTROPHIL_CHEMOTAXIS	GOBP_NEUTROPHIL_CHEMOTAXIS	1.3e-05	0.0021	279	91	8	23459	Ccl7,Ccl5,Ccl12,Ccr7,Cklf,Cxcl2,Lgals3,S100a9
GOBP_PHOSPHOLIPID_EFFLUX	GOBP_PHOSPHOLIPID_EFFLUX	1.3e-05	0.0021	279	13	4	23459	Abca1,Apoc1,Apoc2,Apoe
GOBP_CYTOKINE_MEDIATED_SIGNALING_PATHWAY	GOBP_CYTOKINE_MEDIATED_SIGNALING_PATHWAY	2.1e-05	0.0032	279	775	24	23459	Anxa1,Anxa2,Ccl7,Ccl5,Ccl12,Ccr2,Ccr7,Cd24a,Cd44,Cxcl2,H2-Eb1,Hspa1b,Ifitm1,Ifitm3,Il1r2,Lcn2,Psma1,Psmd4,Psmd7,Smarca4,Stat1,Ube2k,Ugcg,Vim
GOBP_RESPONSE_TO_INTERLEUKIN_1	GOBP_RESPONSE_TO_INTERLEUKIN_1	2.1e-05	0.0032	279	193	11	23459	Anxa1,Ccl7,Ccl5,Ccl12,Cd38,Chil1,Il1r2,Psma1,Psmd4,Psmd7,Taf9
GOBP_APOPTOTIC_PROCESS	GOBP_APOPTOTIC_PROCESS	2.3e-05	0.0034	279	1872	43	23459	Anxa1,Apex1,Apip,Apoe,Birc6,Bloc1s2,Capn3,Ccl5,Ccr7,Cd14,Cd24a,Cd38,Cd3g,Cd44,Chchd10,Chil1,Crip1,Ctsd,Gzma,Gzmb,H1f0,Hpgd,Hspa1b,Ifi27l2a,Lcn2,Lgals1,Lgals3,Ltf,Mndal,Parp1,Pin1,Plac8,Plaur,Prdx5,Ptma,Rag1,S100a9,Serpinb9,Stat1,Taf9,Taok1,Ube2k,Ube2v2
GOBP_RESPONSE_TO_OXYGEN_CONTAINING_COMPOUND	GOBP_RESPONSE_TO_OXYGEN_CONTAINING_COMPOUND	2.3e-05	0.0034	279	1628	39	23459	Anxa1,Apex1,Apoe,Atp5h,Calm1,Ccl5,Ccl7,Ccr7,Cd14,Cd38,Cd55,Cdc5l,Clec7a,Cma1,Cxcl2,Cybb,Ezh2,Hba-a1,Hba-a2,Hbb-bt,H2-Eb1,Hmgn3,Hp,Hpgd,Lgals1,Lpl,Ltf,Mgst1,Mpc2,Ncoa2,Parp1,Prdx5,Rab10,S100a9,Smarca4,Spp1,Stat1,Txn1,Vim
GOBP_PHOSPHOLIPID_CATABOLIC_PROCESS	GOBP_PHOSPHOLIPID_CATABOLIC_PROCESS	2.4e-05	0.0034	279	49	6	23459	Apoc1,Apoc2,Gpcpd1,Plbd1,Pnpla8,Prdx6
GOBP_MACROMOLECULE_CATABOLIC_PROCESS	GOBP_MACROMOLECULE_CATABOLIC_PROCESS	2.5e-05	0.0034	279	1396	35	23459	Anxa2,Apex1,Apoe,Ate1,Atp13a2,Birc6,Calm1,Capn3,Cd44,Chfr,Chil1,Ctsd,Ctsw,Dnajb14,Gzma,Gzmb,H1f0,Hexb,Hspa1b,Lamp2,Nedd8,Pin1,Psma1,Psmd4,Psmd7,Mndal,Rnase6,Smg6,Taf9,Ube2a,Ube2k,Ube2v2,Ubxn4,Upf3b,Vim
GOBP_ORGANONITROGEN_COMPOUND_CATABOLIC_PROCESS	GOBP_ORGANONITROGEN_COMPOUND_CATABOLIC_PROCESS	2.5e-05	0.0034	279	1278	33	23459	Anxa2,Apoc1,Apoe,Ate1,Atp13a2,Birc6,Blvrb,Capn3,Cd44,Chfr,Chil1,Ctsd,Ctsw,Dctpp1,Dnajb14,Gzma,Gzmb,Hdc,Hexb,Hspa1b,Lamp2,Nedd8,Pin1,Pnpla8,Psma1,Psmd4,Psmd7,Mndal,Taf9,Ube2a,Ube2k,Ube2v2,Ubxn4
GOBP_GLYCEROLIPID_CATABOLIC_PROCESS	GOBP_GLYCEROLIPID_CATABOLIC_PROCESS	2.6e-05	0.0034	279	73	7	23459	Apoc1,Apoc2,Fabp5,Gpcpd1,Lpl,Pnpla8,Prdx6
GOBP_POSITIVE_REGULATION_OF_MOLECULAR_FUNCTION	GOBP_POSITIVE_REGULATION_OF_MOLECULAR_FUNCTION	2.6e-05	0.0034	279	1696	40	23459	Anxa2,Apoc2,Apoe,Calm1,Capn3,Ccl7,Ccl5,Ccl12,Ccr2,Ccr7,Cd24a,Chil1,Cks1b,Clec7a,Ctsd,Dbi,Dnajc9,Dph3,Ezh2,H1f0,H2-Eb1,Hspa1b,Ltf,Myl4,Parp1,Pin1,Plaur,Ppp2r3c,Mndal,Ranbp1,Ranbp2,Rasgrp2,Rin2,S100a10,S100a9,Smarca4,Srgap2,Stmn1,Taok1,Txn1
GOBP_RESPONSE_TO_INTERFERON_BETA	GOBP_RESPONSE_TO_INTERFERON_BETA	2.6e-05	0.0034	279	30	5	23459	Ifitm1,Ifitm3,Mndal,Stat1,Ube2k
GOBP_NEGATIVE_REGULATION_OF_CYSTEINE_TYPE_ENDOPEPTIDASE_ACTIVITY	GOBP_NEGATIVE_REGULATION_OF_CYSTEINE_TYPE_ENDOPEPTIDASE_ACTIVITY	2.8e-05	0.0037	279	74	7	23459	Cd44,Cst7,Ltf,Plaur,Prdx5,Rag1,Serpinb9
GOBP_BIOLOGICAL_PROCESS_INVOLVED_IN_SYMBIOTIC_INTERACTION	GOBP_BIOLOGICAL_PROCESS_INVOLVED_IN_SYMBIOTIC_INTERACTION	2.9e-05	0.0037	279	1006	28	23459	Anxa2,Apoe,Banf1,Calm1,Camp,Ccl5,Ccl12,Ccr2,Cd55,Cenpa,Dnajb14,Eif3f,H2-Eb1,Hspa1b,Ifitm1,Ifitm3,Itgal,Itsn2,Larp7,Lgals1,Ltf,Ranbp1,Ranbp2,Serpinb9,Smarca4,Stat1,Supt4a,Vim
GOBP_HYDROGEN_PEROXIDE_METABOLIC_PROCESS	GOBP_HYDROGEN_PEROXIDE_METABOLIC_PROCESS	3.1e-05	0.0038	279	51	6	23459	Hba-a1,Hba-a2,Hbb-bt,Hp,Prdx5,Prdx6
GOBP_LEUKOCYTE_CELL_CELL_ADHESION	GOBP_LEUKOCYTE_CELL_CELL_ADHESION	3.1e-05	0.0038	279	361	15	23459	Anxa1,Ccl5,Ccr2,Ccr7,Cd177,Cd24a,Cd44,Cd55,H2-Eb1,Itgal,Jam2,Lgals1,Lgals3,Rag1,S100a9
GOBP_REGULATION_OF_CELL_DEATH	GOBP_REGULATION_OF_CELL_DEATH	3.7e-05	0.0044	279	1601	38	23459	Anxa1,Apex1,Apip,Apoe,Atp13a2,Birc6,Capn3,Ccl5,Ccr7,Cd38,Cd3g,Cd44,Clec7a,Ctsd,Gzma,Hba-a1,Hba-a2,Hbb-bt,Hp,Hpgd,Hspa1b,Lgals1,Lgals3,Ltf,Mndal,Parp1,Pin1,Plac8,Plaur,Prdx5,Ptma,Rag1,S100a9,Serpinb9,Stat1,Taf9,Txn1,Ube2v2
GOBP_EOSINOPHIL_CHEMOTAXIS	GOBP_EOSINOPHIL_CHEMOTAXIS	4.1e-05	0.0049	279	17	4	23459	Ccl7,Ccl5,Ccl12,Lgals3
GOBP_LEUKOCYTE_CHEMOTAXIS	GOBP_LEUKOCYTE_CHEMOTAXIS	4.6e-05	0.0053	279	210	11	23459	Anxa1,Ccl7,Ccl5,Ccl12,Ccr2,Ccr7,Cklf,Cxcl2,Lgals3,S100a9,Swap70
GOBP_LYMPHOCYTE_MIGRATION	GOBP_LYMPHOCYTE_MIGRATION	4.6e-05	0.0053	279	108	8	23459	Ccl7,Ccl5,Ccl12,Ccr2,Ccr7,Cklf,Itgal,Jam2
GOBP_RESPONSE_TO_CYTOKINE	GOBP_RESPONSE_TO_CYTOKINE	5.1e-05	0.0057	279	1152	30	23459	Anxa1,Anxa2,Ccl7,Ccl5,Ccl12,Ccr2,Ccr7,Cd14,Cd24a,Cd38,Cd44,Cdc5l,Chil1,Cxcl2,H2-Eb1,Hspa1b,Ifitm1,Ifitm3,Il1r2,Lcn2,Mndal,Psma1,Psmd4,Psmd7,Smarca4,Stat1,Taf9,Ube2k,Ugcg,Vim
GOBP_MONOCYTE_CHEMOTAXIS	GOBP_MONOCYTE_CHEMOTAXIS	5.3e-05	0.0058	279	56	6	23459	Anxa1,Ccl7,Ccl5,Ccl12,Ccr2,Lgals3
GOBP_OXIDATIVE_PHOSPHORYLATION	GOBP_OXIDATIVE_PHOSPHORYLATION	5.3e-05	0.0058	279	142	9	23459	Atp5h,Chchd10,Cox5a,Cox6a2,Cox7a2,mt-Nd4l,Ndufa5,Ndufb5,Ndufb7
GOBP_MONONUCLEAR_CELL_MIGRATION	GOBP_MONONUCLEAR_CELL_MIGRATION	5.4e-05	0.0059	279	177	10	23459	Anxa1,Ccl7,Ccl5,Ccl12,Ccr2,Ccr7,Cklf,Itgal,Jam2,Lgals3
GOBP_NEGATIVE_REGULATION_OF_HYDROLASE_ACTIVITY	GOBP_NEGATIVE_REGULATION_OF_HYDROLASE_ACTIVITY	6.5e-05	0.0068	279	431	16	23459	Anxa1,Anxa2,Apoc1,Birc6,Bod1l,Cd44,Cst7,Gzma,Lgals3,Ltf,Mphosph10,Plaur,Prdx5,Rag1,Serpinb1a,Serpinb9
GOBP_POSITIVE_REGULATION_OF_DNA_BINDING	GOBP_POSITIVE_REGULATION_OF_DNA_BINDING	6.5e-05	0.0068	279	58	6	23459	Calm1,H1f0,Parp1,Plaur,Mndal,Txn1
GOBP_RESPONSE_TO_REACTIVE_OXYGEN_SPECIES	GOBP_RESPONSE_TO_REACTIVE_OXYGEN_SPECIES	6.5e-05	0.0068	279	218	11	23459	Anxa1,Apex1,Apoe,Ccr7,Ezh2,Hba-a1,Hba-a2,Hbb-bt,Hp,Prdx5,Txn1
GOBP_REGULATION_OF_RESPONSE_TO_EXTERNAL_STIMULUS	GOBP_REGULATION_OF_RESPONSE_TO_EXTERNAL_STIMULUS	6.7e-05	0.0069	279	1000	27	23459	Anxa1,Apoe,Calm1,Capn3,Ccl5,Ccl7,Ccr2,Ccr7,Cd55,Cma1,Cst7,H2-Eb1,Klrd1,Lpl,Ltf,Mndal,Plaur,Ppp2r3c,Psma1,Psmd4,Psmd7,S100a9,Serpinb9,Spp1,Stat1,Swap70,Ube2k
GOBP_RESPONSE_TO_TOXIC_SUBSTANCE	GOBP_RESPONSE_TO_TOXIC_SUBSTANCE	7.3e-05	0.0074	279	221	11	23459	Apoe,Ccl5,Hba-a1,Hba-a2,Hbb-bt,Hp,Mgst1,Prdx5,Prdx6,S100a9,Txn1
GOBP_INTERLEUKIN_1_PRODUCTION	GOBP_INTERLEUKIN_1_PRODUCTION	7.6e-05	0.0076	279	116	8	23459	Anxa1,Ccr7,Clec7a,Il1r2,Lpl,Mndal,Serpinb1a,1810058I24Rik
GOBP_MODULATION_BY_HOST_OF_SYMBIONT_PROCESS	GOBP_MODULATION_BY_HOST_OF_SYMBIONT_PROCESS	8.6e-05	0.0084	279	61	6	23459	Anxa2,Apoe,Ccl5,Ccl12,Ltf,Smarca4
GOBP_POSITIVE_REGULATION_OF_MONONUCLEAR_CELL_MIGRATION	GOBP_POSITIVE_REGULATION_OF_MONONUCLEAR_CELL_MIGRATION	8.6e-05	0.0084	279	61	6	23459	Ccl5,Ccl7,Ccr2,Ccr7,Jam2,Lgals3
GOBP_B_CELL_ACTIVATION	GOBP_B_CELL_ACTIVATION	8.8e-05	0.0084	279	351	14	23459	Bank1,Cd22,Cd38,Ezh2,Ighg2b,Ighm,Igkc,Igll1,Lgals1,Mndal,Ppp2r3c,Rag1,Swap70,Trbc1
GOBP_TRIGLYCERIDE_RICH_LIPOPROTEIN_PARTICLE_CLEARANCE	GOBP_TRIGLYCERIDE_RICH_LIPOPROTEIN_PARTICLE_CLEARANCE	8.9e-05	0.0084	279	8	3	23459	Apoc1,Apoc2,Apoe
GOBP_PROTEOLYSIS	GOBP_PROTEOLYSIS	9.1e-05	0.0085	279	1733	39	23459	Anxa2,Apoe,Ate1,Atp13a2,Birc6,Capn3,Cd44,Chfr,Clec7a,Cma1,Cst7,Ctsd,Ctsw,Dnajb14,Eif3f,Gzma,Gzmb,Hp,Hspa1b,Il1r2,Ltf,Nedd8,Parp1,Plaur,Prdx5,Psma1,Psmd4,Psmd7,Mndal,Rag1,S100a9,Serpinb1a,Serpinb9,Stambpl1,Taf9,Ube2a,Ube2k,Ube2v2,Ubxn4
GOBP_NEGATIVE_REGULATION_OF_VIRAL_PROCESS	GOBP_NEGATIVE_REGULATION_OF_VIRAL_PROCESS	9.4e-05	0.0086	279	89	7	23459	Banf1,Ccl5,Ifitm1,Ifitm3,Larp7,Ltf,Stat1
GOBP_EOSINOPHIL_MIGRATION	GOBP_EOSINOPHIL_MIGRATION	0.0001	0.0091	279	21	4	23459	Ccl7,Ccl5,Ccl12,Lgals3
GOBP_MEMBRANE_ORGANIZATION	GOBP_MEMBRANE_ORGANIZATION	0.00011	0.0098	279	973	26	23459	Abca1,Anxa1,Anxa2,Apoe,Atp13a2,Atp5h,Banf1,Bin3,Bloc1s2,Calm1,Cd24a,Cd3d,Cd3g,Chchd10,Gzmb,Ighg2b,Ighm,Igkc,Igll1,Msr1,S100a10,S100a9,Samd9l,Trappc1,Trbc1,Ugcg
GOBP_PROTEIN_CATABOLIC_PROCESS	GOBP_PROTEIN_CATABOLIC_PROCESS	0.00011	0.0098	279	918	25	23459	Anxa2,Apoe,Ate1,Atp13a2,Birc6,Capn3,Chfr,Ctsd,Ctsw,Dnajb14,Gzma,Gzmb,Hspa1b,Lamp2,Nedd8,Pin1,Psma1,Psmd4,Psmd7,Mndal,Taf9,Ube2a,Ube2k,Ube2v2,Ubxn4

## Sheet: 7 dpi GO BP Enrichment
	label	pval	fdr	signature	geneset	overlap	background	hits
GOBP_CELL_ACTIVATION	GOBP_CELL_ACTIVATION	4.8e-24	3.6e-20	207	1494	60	23459	Anxa1,Apoe,Arsb,C3ar1,Ccl2,Ccr7,Cd177,Cd22,Cd24a,Cd36,Cd38,Cd3d,Cd3g,Cd44,Chil1,Clec12a,Clec7a,Creg1,Cst3,Cst7,Cxcl2,Cybb,Cyfip1,Fcgr4,Fer,Fes,Glipr1,Gnaq,Hbb-bt,Hexb,Hp,Icam1,Igha,Ighg2b,Igkc,Il1a,Il1b,Itgav,Lair1,Lamp2,Lcn2,Lgals3,Lrg1,Ltf,Lyz2,Mcemp1,Mmp8,Ms4a1,Mt1,Nfkbiz,Plaur,Rag1,S100a8,Sirpa,Swap70,Tgfbr1,Tlr7,Tnfsf9,Trbc2,Ubash3b
GOBP_IMMUNE_EFFECTOR_PROCESS	GOBP_IMMUNE_EFFECTOR_PROCESS	2.5e-20	9.5e-17	207	1321	52	23459	Anxa1,Arsb,C3ar1,Cd177,Cd22,Cd36,Cd3g,Cd44,Chil1,Clec12a,Clec7a,Creg1,Cst3,Cxcl2,Cybb,Cyfip1,Fcgr4,Fer,Fes,Glipr1,Hbb-bt,Hexb,H2-Ab1,Hp,Icam1,Ifit2,Ifitm1,Ifitm3,Igha,Ighg2b,Igkc,Il1b,Itgav,Lair1,Lamp2,Lcn2,Lgals3,Lrg1,Ltf,Lyz2,Mcemp1,Mmp8,Nfkbiz,Plaur,Rela,S100a8,Sec14l1,Sirpa,Swap70,Tlr7,Trbc2,Zmpste24
GOBP_DEFENSE_RESPONSE	GOBP_DEFENSE_RESPONSE	4.1e-19	1e-15	207	1754	58	23459	Anxa1,Apoe,C3ar1,Camk1d,Ccl2,Ccl7,Ccl6,Ccl4,Ccr1,Ccr5,Ccr7,Cd177,Cd36,Cd44,Chil1,Clec7a,Cst3,Cst7,Cxcl2,Cybb,Eprs,Fer,Fes,H2-Ab1,Hmgb2,Hp,Icam1,Ifit2,Ifitm1,Ifitm3,Igha,Ighg2b,Igkc,Il1a,Il1b,Il1r2,Lacc1,Lcn2,Lgals3,Lpl,Ltf,Lyz2,Mmp8,Nfkbiz,Nupr1,Osm,Pla2g7,Prdx5,Psme4,Rag1,Rela,S100a8,Sec14l1,Sirpa,Spp1,Tlr7,Trbc2,Zmpste24
GOBP_INFLAMMATORY_RESPONSE	GOBP_INFLAMMATORY_RESPONSE	1.2e-18	2.3e-15	207	740	38	23459	Anxa1,Apoe,C3ar1,Camk1d,Ccl2,Ccl7,Ccl6,Ccl4,Ccr1,Ccr5,Ccr7,Cd36,Cd44,Chil1,Clec7a,Cst7,Cxcl2,Cybb,Hmgb2,Hp,Icam1,Il1a,Il1b,Il1r2,Lacc1,Lpl,Lyz2,Mmp8,Nfkbiz,Nupr1,Osm,Pla2g7,Prdx5,Rela,S100a8,Sirpa,Spp1,Tlr7
GOBP_LEUKOCYTE_MEDIATED_IMMUNITY	GOBP_LEUKOCYTE_MEDIATED_IMMUNITY	7.6e-18	1e-14	207	922	41	23459	Arsb,C3ar1,Cd177,Cd36,Cd44,Chil1,Clec12a,Clec7a,Creg1,Cst3,Cxcl2,Cybb,Cyfip1,Fcgr4,Fer,Fes,Glipr1,Hbb-bt,Hexb,H2-Ab1,Hp,Icam1,Igha,Ighg2b,Igkc,Il1b,Itgav,Lair1,Lamp2,Lcn2,Lgals3,Lrg1,Ltf,Lyz2,Mcemp1,Mmp8,Plaur,S100a8,Sirpa,Swap70,Trbc2
GOBP_CELL_ACTIVATION_INVOLVED_IN_IMMUNE_RESPONSE	GOBP_CELL_ACTIVATION_INVOLVED_IN_IMMUNE_RESPONSE	8.1e-18	1e-14	207	738	37	23459	Anxa1,Arsb,C3ar1,Cd177,Cd36,Cd44,Chil1,Clec12a,Clec7a,Creg1,Cst3,Cxcl2,Cybb,Cyfip1,Fcgr4,Fer,Fes,Glipr1,Hbb-bt,Hexb,Hp,Icam1,Itgav,Lair1,Lamp2,Lcn2,Lgals3,Lrg1,Ltf,Lyz2,Mcemp1,Mmp8,Nfkbiz,Plaur,S100a8,Sirpa,Swap70
GOBP_MYELOID_LEUKOCYTE_ACTIVATION	GOBP_MYELOID_LEUKOCYTE_ACTIVATION	3e-17	3.2e-14	207	679	35	23459	Arsb,C3ar1,Cd177,Cd36,Cd44,Chil1,Clec12a,Creg1,Cst3,Cst7,Cxcl2,Cybb,Cyfip1,Fcgr4,Fer,Fes,Glipr1,Hbb-bt,Hexb,Hp,Itgav,Lair1,Lamp2,Lcn2,Lgals3,Lrg1,Ltf,Lyz2,Mcemp1,Mmp8,Mt1,Plaur,S100a8,Sirpa,Tlr7
GOBP_MYELOID_LEUKOCYTE_MEDIATED_IMMUNITY	GOBP_MYELOID_LEUKOCYTE_MEDIATED_IMMUNITY	5.4e-17	5e-14	207	565	32	23459	Arsb,C3ar1,Cd177,Cd36,Cd44,Chil1,Clec12a,Creg1,Cst3,Cxcl2,Cybb,Cyfip1,Fcgr4,Fer,Fes,Glipr1,Hbb-bt,Hexb,Hp,Itgav,Lair1,Lamp2,Lcn2,Lgals3,Lrg1,Ltf,Lyz2,Mcemp1,Mmp8,Plaur,S100a8,Sirpa
GOBP_POSITIVE_REGULATION_OF_IMMUNE_SYSTEM_PROCESS	GOBP_POSITIVE_REGULATION_OF_IMMUNE_SYSTEM_PROCESS	1.7e-16	1.4e-13	207	1059	42	23459	Anxa1,C3ar1,Camk1d,Ccl2,Ccl4,Ccl7,Ccr1,Ccr7,Cd177,Cd22,Cd24a,Cd36,Cd38,Cd3d,Cd3g,Clec7a,Cyfip1,Fcgr4,Fer,Fes,H2-Ab1,Hmgb2,Icam1,Igha,Ighg2b,Igkc,Il1a,Il1b,Jun,Lgals3,Mmp8,Ms4a1,Nfkbiz,Pla2g7,Psme4,Rag1,Rela,Sirpa,Swap70,Tnfsf9,Trbc2,Trib1
GOBP_REGULATION_OF_IMMUNE_SYSTEM_PROCESS	GOBP_REGULATION_OF_IMMUNE_SYSTEM_PROCESS	9.6e-16	7.2e-13	207	1570	50	23459	Anxa1,Apoe,C3ar1,Camk1d,Ccl2,Ccl4,Ccl7,Ccr1,Ccr7,Cd177,Cd22,Cd24a,Cd36,Cd38,Cd3d,Cd3g,Clec7a,Cst7,Cyfip1,Fcgr4,Fer,Fes,H2-Ab1,Hmgb2,Icam1,Ifitm1,Igha,Ighg2b,Igkc,Il1a,Il1b,Jun,Lair1,Lgals3,Ltf,Mmp8,Ms4a1,Nfkbiz,Pla2g7,Psme4,Rag1,Rela,Sec14l1,Sirpa,Swap70,Tnfsf9,Trbc2,Trib1,Ubash3b,Zmpste24
GOBP_RESPONSE_TO_BIOTIC_STIMULUS	GOBP_RESPONSE_TO_BIOTIC_STIMULUS	7.7e-15	5.2e-12	207	1593	49	23459	Anxa1,Apoe,Ccl2,Ccl7,Ccl6,Ccl4,Ccr5,Ccr7,Cd177,Cd24a,Cd36,Cd44,Clec7a,Cxcl2,Cybb,Eprs,Fer,Fes,H2-Ab1,Hmgb2,Hp,Icam1,Ifit2,Ifitm1,Ifitm3,Igha,Ighg2b,Igkc,Il1a,Il1b,Jun,Lacc1,Lcn2,Lgals3,Lpl,Lrg1,Ltf,Lyz2,Ms4a1,Psme4,Rela,S100a8,Sec14l1,Sirpa,Thrsp,Tlr7,Trbc2,Trib1,Zmpste24
GOBP_EXOCYTOSIS	GOBP_EXOCYTOSIS	1.8e-13	1.1e-10	207	908	35	23459	Anxa1,Arsb,C3ar1,Ccr1,Cd177,Cd36,Cd44,Chil1,Clec12a,Creg1,Cst3,Cxcl2,Cybb,Cyfip1,Fcgr4,Fer,Fes,Glipr1,Hbb-bt,Hexb,Hp,Itgav,Lair1,Lamp2,Lcn2,Lgals3,Lhfpl2,Lrg1,Ltf,Lyz2,Mcemp1,Mmp8,Plaur,S100a8,Sirpa
GOBP_SECRETION	GOBP_SECRETION	2.4e-12	1.4e-09	207	1466	43	23459	Abca1,Anxa1,Apoe,Arsb,C3ar1,Ccr1,Cd177,Cd36,Cd38,Cd44,Chil1,Clec12a,Creg1,Cst3,Cxcl2,Cybb,Cyfip1,Fcgr4,Fer,Fes,Frmd4a,Glipr1,Hbb-bt,Hexb,Hp,Il1a,Il1b,Itgav,Lair1,Lamp2,Lcn2,Lgals3,Lhfpl2,Lrg1,Ltf,Lyz2,Mcemp1,Mmp8,Osm,Plaur,S100a8,Sirpa,Spp1
GOBP_REGULATION_OF_RESPONSE_TO_EXTERNAL_STIMULUS	GOBP_REGULATION_OF_RESPONSE_TO_EXTERNAL_STIMULUS	1.3e-11	7.2e-09	207	1000	34	23459	Anxa1,Apoe,C3ar1,Camk1d,Ccl2,Ccl4,Ccl7,Ccr1,Ccr7,Cd36,Cst7,Hmgb2,Il1b,Lacc1,Lpl,Ltf,Mmp8,Nfkbiz,Nupr1,Osm,Pla2g7,Plaur,Psme4,Rela,S100a8,Sec14l1,Sirpa,Spp1,Swap70,Tlr7,Trib1,Ubash3b,Zmpste24,Zswim6
GOBP_MYELOID_LEUKOCYTE_MIGRATION	GOBP_MYELOID_LEUKOCYTE_MIGRATION	2.8e-11	1.4e-08	207	199	16	23459	Anxa1,C3ar1,Camk1d,Ccl2,Ccl7,Ccl6,Ccl4,Ccr1,Ccr7,Cd177,Cxcl2,Lgals3,Pla2g7,S100a8,Sirpa,Swap70
GOBP_DEFENSE_RESPONSE_TO_OTHER_ORGANISM	GOBP_DEFENSE_RESPONSE_TO_OTHER_ORGANISM	3.4e-11	1.6e-08	207	1212	37	23459	Anxa1,Apoe,Ccl2,Ccl7,Ccl6,Ccl4,Cd177,Cd36,Cd44,Clec7a,Cybb,Eprs,Fer,Fes,H2-Ab1,Hmgb2,Hp,Icam1,Ifit2,Ifitm1,Ifitm3,Igha,Ighg2b,Igkc,Lacc1,Lcn2,Lgals3,Ltf,Lyz2,Psme4,Rela,S100a8,Sec14l1,Sirpa,Tlr7,Trbc2,Zmpste24
GOBP_INNATE_IMMUNE_RESPONSE	GOBP_INNATE_IMMUNE_RESPONSE	4.8e-11	2.1e-08	207	991	33	23459	Anxa1,Apoe,Ccl2,Ccl7,Ccl6,Ccl4,Cd177,Cd44,Clec7a,Cybb,Eprs,Fer,Fes,H2-Ab1,Hmgb2,Icam1,Ifit2,Ifitm1,Ifitm3,Igha,Ighg2b,Igkc,Lacc1,Lcn2,Lgals3,Ltf,Psme4,Rela,S100a8,Sec14l1,Sirpa,Tlr7,Trbc2
GOBP_RESPONSE_TO_BACTERIUM	GOBP_RESPONSE_TO_BACTERIUM	1.7e-10	7.1e-08	207	760	28	23459	Ccl2,Ccr5,Ccr7,Cd24a,Cd36,Cxcl2,Fer,Hmgb2,Hp,Icam1,Igha,Ighg2b,Igkc,Il1a,Il1b,Jun,Lcn2,Lpl,Lrg1,Ltf,Lyz2,Ms4a1,Rela,S100a8,Sirpa,Thrsp,Trbc2,Trib1
GOBP_LEUKOCYTE_MIGRATION	GOBP_LEUKOCYTE_MIGRATION	2.3e-10	8.9e-08	207	517	23	23459	Anxa1,C3ar1,Camk1d,Ccl2,Ccl7,Ccl6,Ccl4,Ccr1,Ccr5,Ccr7,Cd177,Cd44,Cxcl2,Fer,Icam1,Igha,Igkc,Itgav,Lgals3,Pla2g7,S100a8,Sirpa,Swap70
GOBP_TAXIS	GOBP_TAXIS	4.6e-10	1.7e-07	207	635	25	23459	Anxa1,C3ar1,Camk1d,Ccl2,Ccl7,Ccl6,Ccl4,Ccr1,Ccr5,Ccr7,Cxcl2,Cyfip1,Fer,Fes,Gab1,Hmgb2,Itgav,Lgals3,Nrp2,Ophn1,Pla2g7,Plaur,S100a8,Swap70,Zswim6
GOBP_LEUKOCYTE_CHEMOTAXIS	GOBP_LEUKOCYTE_CHEMOTAXIS	6.3e-10	2.3e-07	207	210	15	23459	Anxa1,C3ar1,Camk1d,Ccl2,Ccl7,Ccl6,Ccl4,Ccr1,Ccr5,Ccr7,Cxcl2,Lgals3,Pla2g7,S100a8,Swap70
GOBP_CELL_CHEMOTAXIS	GOBP_CELL_CHEMOTAXIS	1e-09	3.5e-07	207	292	17	23459	Anxa1,C3ar1,Camk1d,Ccl2,Ccl7,Ccl6,Ccl4,Ccr1,Ccr5,Ccr7,Cxcl2,Gab1,Hmgb2,Lgals3,Pla2g7,S100a8,Swap70
GOBP_CELL_MIGRATION	GOBP_CELL_MIGRATION	1.1e-09	3.5e-07	207	1571	40	23459	Anxa1,Apoe,Arsb,C3ar1,Camk1d,Ccl2,Ccl7,Ccl6,Ccl4,Ccr1,Ccr5,Ccr7,Cd177,Cd24a,Cd44,Clec7a,Cxcl2,Fer,Fmnl2,Gab1,Hexb,Hmgb2,Icam1,Ifitm1,Igha,Igkc,Il1b,Itgav,Itgb5,Lgals3,Nipbl,Nrp2,Ophn1,Pla2g7,S100a8,Sirpa,Srgap2,Swap70,Tgfbr1,Trib1
GOBP_REGULATION_OF_CELL_ACTIVATION	GOBP_REGULATION_OF_CELL_ACTIVATION	1.2e-09	3.8e-07	207	666	25	23459	Anxa1,Apoe,Ccl2,Ccr7,Cd177,Cd22,Cd24a,Cd38,Clec7a,Cst7,Fer,Fes,Igha,Ighg2b,Igkc,Il1a,Il1b,Lgals3,Mmp8,Nfkbiz,Rag1,Sirpa,Tnfsf9,Trbc2,Ubash3b
GOBP_RESPONSE_TO_INTERLEUKIN_1	GOBP_RESPONSE_TO_INTERLEUKIN_1	2e-09	5.9e-07	207	193	14	23459	Anxa1,Ccl2,Ccl7,Ccl6,Ccl4,Cd38,Chil1,Icam1,Il1a,Il1b,Il1r2,Psme4,Rela,Sirpa
GOBP_RESPONSE_TO_CYTOKINE	GOBP_RESPONSE_TO_CYTOKINE	2.2e-09	6.4e-07	207	1152	33	23459	Anxa1,Ccl2,Ccl7,Ccl6,Ccl4,Ccr1,Ccr5,Ccr7,Cd24a,Cd36,Cd38,Cd44,Chil1,Cxcl2,Eprs,Fer,H2-Ab1,Icam1,Ifit2,Ifitm1,Ifitm3,Il1a,Il1b,Il1r2,Jun,Lcn2,Mt1,Nrp2,Osm,Psme4,Rela,Sirpa,Tnfsf9
GOBP_GRANULOCYTE_MIGRATION	GOBP_GRANULOCYTE_MIGRATION	2.4e-09	6.8e-07	207	133	12	23459	Anxa1,C3ar1,Camk1d,Ccl2,Ccl7,Ccl6,Ccl4,Ccr7,Cd177,Cxcl2,Lgals3,S100a8
GOBP_REGULATION_OF_IMMUNE_RESPONSE	GOBP_REGULATION_OF_IMMUNE_RESPONSE	3.3e-09	8.9e-07	207	986	30	23459	Anxa1,Apoe,C3ar1,Ccr7,Cd177,Cd22,Cd24a,Cd38,Cd3d,Cd3g,Cyfip1,Fcgr4,Fer,Fes,H2-Ab1,Hmgb2,Icam1,Ifitm1,Igha,Ighg2b,Igkc,Il1b,Jun,Lair1,Lgals3,Ms4a1,Nfkbiz,Psme4,Rela,Trbc2
GOBP_NEUTROPHIL_MIGRATION	GOBP_NEUTROPHIL_MIGRATION	3.5e-09	9e-07	207	109	11	23459	C3ar1,Camk1d,Ccl2,Ccl7,Ccl6,Ccl4,Ccr7,Cd177,Cxcl2,Lgals3,S100a8
GOBP_GRANULOCYTE_CHEMOTAXIS	GOBP_GRANULOCYTE_CHEMOTAXIS	4.2e-09	1.1e-06	207	111	11	23459	Anxa1,C3ar1,Camk1d,Ccl2,Ccl7,Ccl6,Ccl4,Ccr7,Cxcl2,Lgals3,S100a8
GOBP_LOCOMOTION	GOBP_LOCOMOTION	5.2e-09	1.3e-06	207	1946	44	23459	Anxa1,Apoe,Arsb,C3ar1,Camk1d,Ccl2,Ccl7,Ccl6,Ccl4,Ccr1,Ccr5,Ccr7,Cd177,Cd24a,Cd44,Clec7a,Cxcl2,Cyfip1,Fer,Fes,Fmnl2,Gab1,Hexb,Hmgb2,Icam1,Ifitm1,Igha,Igkc,Il1b,Itgav,Itgb5,Lgals3,Nipbl,Nrp2,Ophn1,Pla2g7,Plaur,S100a8,Sirpa,Srgap2,Swap70,Tgfbr1,Trib1,Zswim6
GOBP_CYTOKINE_MEDIATED_SIGNALING_PATHWAY	GOBP_CYTOKINE_MEDIATED_SIGNALING_PATHWAY	5.7e-09	1.3e-06	207	775	26	23459	Anxa1,Ccl2,Ccl7,Ccl6,Ccl4,Ccr1,Ccr5,Ccr7,Cd24a,Cd36,Cd44,Cxcl2,Fer,H2-Ab1,Icam1,Ifit2,Ifitm1,Ifitm3,Il1a,Il1b,Il1r2,Lcn2,Osm,Psme4,Rela,Tnfsf9
GOBP_MONONUCLEAR_CELL_MIGRATION	GOBP_MONONUCLEAR_CELL_MIGRATION	6.5e-09	1.5e-06	207	177	13	23459	Anxa1,C3ar1,Ccl2,Ccl7,Ccl6,Ccl4,Ccr1,Ccr5,Ccr7,Icam1,Lgals3,Pla2g7,Sirpa
GOBP_NEUTROPHIL_CHEMOTAXIS	GOBP_NEUTROPHIL_CHEMOTAXIS	7.9e-09	1.7e-06	207	91	10	23459	C3ar1,Camk1d,Ccl2,Ccl7,Ccl6,Ccl4,Ccr7,Cxcl2,Lgals3,S100a8
GOBP_IMMUNE_RESPONSE_REGULATING_SIGNALING_PATHWAY	GOBP_IMMUNE_RESPONSE_REGULATING_SIGNALING_PATHWAY	1.1e-08	2.4e-06	207	531	21	23459	C3ar1,Ccr7,Cd22,Cd24a,Cd38,Cd3d,Cd3g,Cyfip1,Fcgr4,Fer,H2-Ab1,Igha,Ighg2b,Igkc,Jun,Lgals3,Ms4a1,Nfkbiz,Psme4,Rela,Trbc2
GOBP_RESPONSE_TO_MOLECULE_OF_BACTERIAL_ORIGIN	GOBP_RESPONSE_TO_MOLECULE_OF_BACTERIAL_ORIGIN	1.3e-08	2.7e-06	207	345	17	23459	Ccl2,Ccr5,Ccr7,Cd24a,Cd36,Cxcl2,Fer,Hmgb2,Icam1,Il1a,Il1b,Jun,Ltf,Rela,S100a8,Sirpa,Trib1
GOBP_CELLULAR_ION_HOMEOSTASIS	GOBP_CELLULAR_ION_HOMEOSTASIS	1.8e-08	3.5e-06	207	650	23	23459	Apoe,C3ar1,Ccl2,Ccl7,Ccl6,Ccr1,Ccr5,Ccr7,Cd24a,Cd36,Cd38,Hexb,Il1a,Itgav,Lacc1,Lcn2,Ltf,Micu2,Ms4a1,Mt1,S100a8,Swap70,Ubash3b
GOBP_HOMEOSTATIC_PROCESS	GOBP_HOMEOSTATIC_PROCESS	1.8e-08	3.6e-06	207	1881	42	23459	Abca1,Acot13,Anxa1,Apoc4,Apoe,C3ar1,Ccl2,Ccl7,Ccl6,Ccr1,Ccr5,Ccr7,Cd24a,Cd36,Cd38,Cst3,Cybb,Hexb,Hmgb2,Icam1,Igha,Ighg2b,Igkc,Il1a,Il1b,Itgav,Lacc1,Lamp2,Lcn2,Lpl,Ltf,Lyz2,Micu2,Ms4a1,Mt1,Napsa,Prdx5,Rag1,S100a8,Spp1,Swap70,Ubash3b
GOBP_CELLULAR_RESPONSE_TO_BIOTIC_STIMULUS	GOBP_CELLULAR_RESPONSE_TO_BIOTIC_STIMULUS	2.4e-08	4.7e-06	207	235	14	23459	Ccl2,Ccr5,Cd36,Clec7a,Cxcl2,Hmgb2,Icam1,Il1a,Il1b,Ltf,Rela,Sirpa,Trib1,Zmpste24
GOBP_MONOCYTE_CHEMOTAXIS	GOBP_MONOCYTE_CHEMOTAXIS	3.2e-08	5.9e-06	207	56	8	23459	Anxa1,Ccl2,Ccl7,Ccl6,Ccl4,Ccr1,Lgals3,Pla2g7
GOBP_CELLULAR_HOMEOSTASIS	GOBP_CELLULAR_HOMEOSTASIS	4.2e-08	7.6e-06	207	916	27	23459	Apoe,C3ar1,Ccl2,Ccl7,Ccl6,Ccr1,Ccr5,Ccr7,Cd24a,Cd36,Cd38,Cybb,Hexb,Icam1,Il1a,Itgav,Lacc1,Lamp2,Lcn2,Ltf,Micu2,Ms4a1,Mt1,Prdx5,S100a8,Swap70,Ubash3b
GOBP_POSITIVE_REGULATION_OF_MULTICELLULAR_ORGANISMAL_PROCESS	GOBP_POSITIVE_REGULATION_OF_MULTICELLULAR_ORGANISMAL_PROCESS	4.3e-08	7.6e-06	207	1369	34	23459	Abca1,Anxa1,Apoe,C3ar1,Ccr1,Ccr7,Cd36,Cd38,Chil1,Clec7a,Cst7,Cybb,Cyfip1,Fes,Gab1,Hmgb2,Icam1,Il1a,Il1b,Jun,Lcn2,Lpl,Lrg1,Ltf,Mmp8,Nfkbiz,Nipbl,Osm,Rag1,Rela,Tgfbr1,Tlr7,Tnfsf9,Trib1
GOBP_METAL_ION_HOMEOSTASIS	GOBP_METAL_ION_HOMEOSTASIS	4.7e-08	8.3e-06	207	631	22	23459	Apoe,C3ar1,Ccl2,Ccl7,Ccl6,Ccr1,Ccr5,Ccr7,Cd24a,Cd36,Cd38,Hexb,Il1a,Itgav,Lcn2,Ltf,Micu2,Ms4a1,Mt1,S100a8,Swap70,Ubash3b
GOBP_LIPID_STORAGE	GOBP_LIPID_STORAGE	5.7e-08	9.6e-06	207	84	9	23459	Abca1,Apoc4,Apoe,Cd36,Hexb,Il1b,Itgav,Lpl,Msr1
GOBP_DIVALENT_INORGANIC_CATION_HOMEOSTASIS	GOBP_DIVALENT_INORGANIC_CATION_HOMEOSTASIS	7.1e-08	1.2e-05	207	486	19	23459	Apoe,C3ar1,Ccl2,Ccl7,Ccl6,Ccr1,Ccr5,Ccr7,Cd24a,Cd36,Cd38,Hexb,Itgav,Micu2,Ms4a1,Mt1,S100a8,Swap70,Ubash3b
GOBP_REGULATION_OF_INFLAMMATORY_RESPONSE	GOBP_REGULATION_OF_INFLAMMATORY_RESPONSE	7.7e-08	1.3e-05	207	344	16	23459	Anxa1,Apoe,Ccr7,Cst7,Il1b,Lacc1,Lpl,Mmp8,Nfkbiz,Nupr1,Osm,Pla2g7,Rela,S100a8,Sirpa,Tlr7
GOBP_POSITIVE_REGULATION_OF_CELL_ACTIVATION	GOBP_POSITIVE_REGULATION_OF_CELL_ACTIVATION	8.6e-08	1.3e-05	207	442	18	23459	Anxa1,Ccl2,Ccr7,Cd177,Cd24a,Cd38,Clec7a,Igha,Ighg2b,Igkc,Il1a,Il1b,Mmp8,Nfkbiz,Rag1,Sirpa,Tnfsf9,Trbc2
GOBP_LYMPHOCYTE_ACTIVATION	GOBP_LYMPHOCYTE_ACTIVATION	8.7e-08	1.3e-05	207	768	24	23459	Anxa1,Ccl2,Ccr7,Cd22,Cd24a,Cd38,Cd3d,Cd3g,Cd44,Clec7a,Icam1,Igha,Ighg2b,Igkc,Il1a,Il1b,Lgals3,Ms4a1,Nfkbiz,Rag1,Sirpa,Swap70,Tnfsf9,Trbc2
GOBP_REGULATION_OF_LIPID_LOCALIZATION	GOBP_REGULATION_OF_LIPID_LOCALIZATION	8.8e-08	1.3e-05	207	183	12	23459	Abca1,Apoc1,Apoc4,Apoe,Cd36,Dbi,Eprs,Il1b,Itgav,Lpl,Msr1,Spp1
GOBP_POSITIVE_REGULATION_OF_RESPONSE_TO_EXTERNAL_STIMULUS	GOBP_POSITIVE_REGULATION_OF_RESPONSE_TO_EXTERNAL_STIMULUS	1.1e-07	1.6e-05	207	499	19	23459	C3ar1,Camk1d,Ccl4,Ccl7,Ccr1,Ccr7,Hmgb2,Il1b,Lpl,Mmp8,Nfkbiz,Nupr1,Osm,Pla2g7,Psme4,Rela,S100a8,Swap70,Tlr7
GOBP_POSITIVE_REGULATION_OF_CELL_CELL_ADHESION	GOBP_POSITIVE_REGULATION_OF_CELL_CELL_ADHESION	1.3e-07	1.9e-05	207	269	14	23459	Anxa1,Ccl2,Ccr7,Cd24a,Cd44,Icam1,Il1a,Il1b,Nfkbiz,Plaur,Rag1,Rela,Sirpa,Tnfsf9
GOBP_POSITIVE_REGULATION_OF_LEUKOCYTE_CELL_CELL_ADHESION	GOBP_POSITIVE_REGULATION_OF_LEUKOCYTE_CELL_CELL_ADHESION	1.3e-07	1.9e-05	207	228	13	23459	Anxa1,Ccl2,Ccr7,Cd24a,Cd44,Icam1,Il1a,Il1b,Nfkbiz,Rag1,Rela,Sirpa,Tnfsf9
GOBP_MAINTENANCE_OF_LOCATION	GOBP_MAINTENANCE_OF_LOCATION	1.4e-07	2e-05	207	314	15	23459	Abca1,Apoc4,Apoe,Ccr5,Ccr7,Cd36,Chchd10,Hexb,Il1b,Itgav,Lcn2,Lpl,Msr1,S100a8,Ubash3b
GOBP_LEUKOCYTE_CELL_CELL_ADHESION	GOBP_LEUKOCYTE_CELL_CELL_ADHESION	1.5e-07	2e-05	207	361	16	23459	Anxa1,Ccl2,Ccr7,Cd177,Cd24a,Cd44,Icam1,Il1a,Il1b,Lgals3,Nfkbiz,Rag1,Rela,S100a8,Sirpa,Tnfsf9
GOBP_POSITIVE_REGULATION_OF_LOCOMOTION	GOBP_POSITIVE_REGULATION_OF_LOCOMOTION	1.5e-07	2e-05	207	563	20	23459	Anxa1,C3ar1,Camk1d,Ccl4,Ccl7,Ccr1,Ccr7,Clec7a,Fer,Gab1,Icam1,Il1b,Itgav,Lgals3,Nipbl,Nrp2,Pla2g7,Srgap2,Swap70,Tgfbr1
GOBP_PHAGOCYTOSIS	GOBP_PHAGOCYTOSIS	1.8e-07	2.4e-05	207	414	17	23459	Anxa1,Camk1d,Ccl2,Cd302,Cd36,Cd3g,Clec7a,Cyfip1,Fcgr4,Igha,Ighg2b,Igkc,Il1b,Itgav,Msr1,Sirpa,Trbc2
GOBP_REGULATION_OF_PLASMA_LIPOPROTEIN_PARTICLE_LEVELS	GOBP_REGULATION_OF_PLASMA_LIPOPROTEIN_PARTICLE_LEVELS	1.8e-07	2.4e-05	207	96	9	23459	Abca1,Apoc1,Apoc4,Apoe,Cd36,Cltc,Lpl,Msr1,Pla2g7
GOBP_REGULATION_OF_LEUKOCYTE_MIGRATION	GOBP_REGULATION_OF_LEUKOCYTE_MIGRATION	1.9e-07	2.4e-05	207	196	12	23459	Anxa1,C3ar1,Camk1d,Ccl2,Ccl4,Ccl7,Ccr1,Ccr7,Icam1,Lgals3,Pla2g7,Swap70
GOBP_RESPONSE_TO_LIPID	GOBP_RESPONSE_TO_LIPID	1.9e-07	2.4e-05	207	862	25	23459	Anxa1,Ccl2,Ccr5,Ccr7,Cd36,Cd38,Cnot2,Cxcl2,Cybb,Fer,Fes,Hmgb2,Icam1,Il1a,Il1b,Jun,Lpl,Ltf,Rela,S100a8,Sirpa,Spp1,Tgfbr1,Trib1,Usp8
GOBP_POSITIVE_REGULATION_OF_INFLAMMATORY_RESPONSE	GOBP_POSITIVE_REGULATION_OF_INFLAMMATORY_RESPONSE	2.1e-07	2.6e-05	207	128	10	23459	Ccr7,Il1b,Lpl,Mmp8,Nfkbiz,Nupr1,Osm,Pla2g7,S100a8,Tlr7
GOBP_POSITIVE_REGULATION_OF_LEUKOCYTE_MIGRATION	GOBP_POSITIVE_REGULATION_OF_LEUKOCYTE_MIGRATION	2.1e-07	2.6e-05	207	128	10	23459	C3ar1,Camk1d,Ccl4,Ccl7,Ccr1,Ccr7,Icam1,Lgals3,Pla2g7,Swap70
GOBP_REGULATION_OF_CELL_CELL_ADHESION	GOBP_REGULATION_OF_CELL_CELL_ADHESION	3.1e-07	3.8e-05	207	431	17	23459	Anxa1,Ccl2,Ccr7,Cd24a,Cd44,Icam1,Il1a,Il1b,Lgals3,Nfkbiz,Plaur,Rag1,Rela,Sirpa,Swap70,Tnfsf9,Ubash3b
GOBP_ION_HOMEOSTASIS	GOBP_ION_HOMEOSTASIS	3.5e-07	4.1e-05	207	768	23	23459	Apoe,C3ar1,Ccl2,Ccl7,Ccl6,Ccr1,Ccr5,Ccr7,Cd24a,Cd36,Cd38,Hexb,Il1a,Itgav,Lacc1,Lcn2,Ltf,Micu2,Ms4a1,Mt1,S100a8,Swap70,Ubash3b
GOBP_CELLULAR_RESPONSE_TO_MOLECULE_OF_BACTERIAL_ORIGIN	GOBP_CELLULAR_RESPONSE_TO_MOLECULE_OF_BACTERIAL_ORIGIN	4.1e-07	4.8e-05	207	211	12	23459	Ccl2,Ccr5,Cd36,Cxcl2,Hmgb2,Icam1,Il1a,Il1b,Ltf,Rela,Sirpa,Trib1
GOBP_ANTIGEN_RECEPTOR_MEDIATED_SIGNALING_PATHWAY	GOBP_ANTIGEN_RECEPTOR_MEDIATED_SIGNALING_PATHWAY	4.2e-07	4.8e-05	207	342	15	23459	Ccr7,Cd22,Cd38,Cd3d,Cd3g,H2-Ab1,Igha,Ighg2b,Igkc,Lgals3,Ms4a1,Nfkbiz,Psme4,Rela,Trbc2
GOBP_REGULATION_OF_DEFENSE_RESPONSE	GOBP_REGULATION_OF_DEFENSE_RESPONSE	5.2e-07	5.9e-05	207	667	21	23459	Anxa1,Apoe,Ccr7,Cst7,Hmgb2,Il1b,Lacc1,Lpl,Mmp8,Nfkbiz,Nupr1,Osm,Pla2g7,Psme4,Rag1,Rela,S100a8,Sec14l1,Sirpa,Tlr7,Zmpste24
GOBP_BIOLOGICAL_ADHESION	GOBP_BIOLOGICAL_ADHESION	5.4e-07	6e-05	207	1453	33	23459	Anxa1,Ccl2,Ccl4,Ccr1,Ccr7,Cd177,Cd22,Cd24a,Cd36,Cd44,Entpd1,Fer,Fes,Hbb-bt,Icam1,Il1a,Il1b,Itgav,Itgb5,Lgals3,Ltf,Nfkbiz,Nrp2,Plaur,Rag1,Rela,S100a8,Sirpa,Spp1,Srgap2,Swap70,Tnfsf9,Ubash3b
GOBP_POSITIVE_REGULATION_OF_LIPID_LOCALIZATION	GOBP_POSITIVE_REGULATION_OF_LIPID_LOCALIZATION	6.3e-07	6.9e-05	207	111	9	23459	Abca1,Apoc4,Apoe,Cd36,Dbi,Il1b,Lpl,Msr1,Spp1
GOBP_REGULATION_OF_CELLULAR_COMPONENT_MOVEMENT	GOBP_REGULATION_OF_CELLULAR_COMPONENT_MOVEMENT	6.4e-07	6.9e-05	207	1050	27	23459	Anxa1,Apoe,Arsb,C3ar1,Camk1d,Ccl2,Ccl4,Ccl7,Ccr1,Ccr7,Clec7a,Fer,Fes,Gab1,Icam1,Ifitm1,Il1b,Itgav,Lgals3,Nipbl,Nrp2,Pla2g7,Srgap2,Swap70,Tgfbr1,Trib1,Zswim6
GOBP_ERK1_AND_ERK2_CASCADE	GOBP_ERK1_AND_ERK2_CASCADE	6.8e-07	7.2e-05	207	308	14	23459	Apoe,Ccl2,Ccl7,Ccl6,Ccl4,Ccr1,Ccr7,Cd36,Cd44,Chil1,Icam1,Il1b,Itgav,Sirpa
GOBP_REGULATION_OF_NITRIC_OXIDE_METABOLIC_PROCESS	GOBP_REGULATION_OF_NITRIC_OXIDE_METABOLIC_PROCESS	7.7e-07	8.1e-05	207	58	7	23459	Cd36,Clec7a,Hbb-bt,Icam1,Il1b,Mmp8,Sirpa
GOBP_REGULATION_OF_LEUKOCYTE_CHEMOTAXIS	GOBP_REGULATION_OF_LEUKOCYTE_CHEMOTAXIS	7.9e-07	8.2e-05	207	114	9	23459	C3ar1,Camk1d,Ccl2,Ccl4,Ccl7,Ccr1,Ccr7,Pla2g7,Swap70
GOBP_REGULATION_OF_CELL_SHAPE	GOBP_REGULATION_OF_CELL_SHAPE	8.1e-07	8.3e-05	207	148	10	23459	Anxa1,Ccl2,Ccl7,Cdc42ep3,Cyfip1,Fes,Fmnl2,Hexb,Icam1,Zmpste24
GOBP_RESPONSE_TO_OXYGEN_CONTAINING_COMPOUND	GOBP_RESPONSE_TO_OXYGEN_CONTAINING_COMPOUND	8.4e-07	8.4e-05	207	1628	35	23459	Anxa1,Apoe,Ccl2,Ccl7,Ccr5,Ccr7,Cd36,Cd38,Clec7a,Cxcl2,Cybb,Cyfip1,Eprs,Fer,Fes,Gab1,Gnaq,Hbb-bt,Hmgb2,Hp,Icam1,Il1a,Il1b,Jun,Lpl,Ltf,Prdx5,Rela,Rgs10,S100a8,Sirpa,Spp1,Tgfbr1,Trib1,Usp8
GOBP_POSITIVE_REGULATION_OF_NITRIC_OXIDE_METABOLIC_PROCESS	GOBP_POSITIVE_REGULATION_OF_NITRIC_OXIDE_METABOLIC_PROCESS	9.6e-07	9.6e-05	207	38	6	23459	Cd36,Clec7a,Hbb-bt,Icam1,Il1b,Mmp8
GOBP_REGULATION_OF_TRANSPORT	GOBP_REGULATION_OF_TRANSPORT	1e-06	9.8e-05	207	1715	36	23459	Abca1,Ahnak,Anxa1,Apoc1,Apoe,Camk1d,Ccl2,Ccl4,Ccr1,Cd177,Cd22,Cd36,Cd38,Chchd10,Clec7a,Cltc,Cttnbp2nl,Cybb,Cyfip1,Dbi,Eprs,Fer,Fes,Frmd4a,Icam1,Il1a,Il1b,Itgav,Lgals3,Ophn1,Osm,S100a8,Sirpa,Spp1,Ubash3b,Zmpste24
GOBP_RESPONSE_TO_CHEMOKINE	GOBP_RESPONSE_TO_CHEMOKINE	1e-06	0.0001	207	87	8	23459	Ccl2,Ccl7,Ccl6,Ccl4,Ccr1,Ccr5,Ccr7,Cxcl2
GOBP_ACTIVATION_OF_IMMUNE_RESPONSE	GOBP_ACTIVATION_OF_IMMUNE_RESPONSE	1.1e-06	0.00011	207	582	19	23459	C3ar1,Ccr7,Cd22,Cd38,Cd3d,Cd3g,Cyfip1,Fcgr4,H2-Ab1,Igha,Ighg2b,Igkc,Il1b,Lgals3,Ms4a1,Nfkbiz,Psme4,Rela,Trbc2
GOBP_POSITIVE_REGULATION_OF_LEUKOCYTE_CHEMOTAXIS	GOBP_POSITIVE_REGULATION_OF_LEUKOCYTE_CHEMOTAXIS	1.1e-06	0.00011	207	88	8	23459	C3ar1,Camk1d,Ccl4,Ccl7,Ccr1,Ccr7,Pla2g7,Swap70
GOBP_POSITIVE_REGULATION_OF_IMMUNE_RESPONSE	GOBP_POSITIVE_REGULATION_OF_IMMUNE_RESPONSE	1.2e-06	0.00011	207	765	22	23459	Anxa1,C3ar1,Ccr7,Cd177,Cd22,Cd38,Cd3d,Cd3g,Cyfip1,Fcgr4,H2-Ab1,Hmgb2,Igha,Ighg2b,Igkc,Il1b,Lgals3,Ms4a1,Nfkbiz,Psme4,Rela,Trbc2
GOBP_RESPONSE_TO_INTERFERON_GAMMA	GOBP_RESPONSE_TO_INTERFERON_GAMMA	1.2e-06	0.00011	207	193	11	23459	Ccl2,Ccl7,Ccl6,Ccl4,Cd44,Eprs,H2-Ab1,Icam1,Ifitm1,Ifitm3,Sirpa
GOBP_CELLULAR_RESPONSE_TO_OXYGEN_CONTAINING_COMPOUND	GOBP_CELLULAR_RESPONSE_TO_OXYGEN_CONTAINING_COMPOUND	1.3e-06	0.00011	207	1158	28	23459	Anxa1,Ccl2,Ccl7,Ccr5,Cd36,Clec7a,Cxcl2,Cybb,Cyfip1,Eprs,Fer,Fes,Gab1,Gnaq,Hmgb2,Icam1,Il1a,Il1b,Jun,Lpl,Ltf,Prdx5,Rela,Rgs10,Sirpa,Spp1,Trib1,Usp8
GOBP_CHEMICAL_HOMEOSTASIS	GOBP_CHEMICAL_HOMEOSTASIS	1.3e-06	0.00011	207	1158	28	23459	Abca1,Apoc4,Apoe,C3ar1,Ccl2,Ccl7,Ccl6,Ccr1,Ccr5,Ccr7,Cd24a,Cd36,Cd38,Hexb,Icam1,Il1a,Itgav,Lacc1,Lcn2,Lpl,Ltf,Micu2,Ms4a1,Mt1,Napsa,S100a8,Swap70,Ubash3b
GOBP_HUMORAL_IMMUNE_RESPONSE	GOBP_HUMORAL_IMMUNE_RESPONSE	1.3e-06	0.00011	207	425	16	23459	C3ar1,Ccl2,Ccl7,Ccr7,Cxcl2,H2-Ab1,Igha,Ighg2b,Igkc,Il1b,Lcn2,Ltf,Lyz2,Ms4a1,S100a8,Trbc2
GOBP_POSITIVE_REGULATION_OF_CELL_ADHESION	GOBP_POSITIVE_REGULATION_OF_CELL_ADHESION	1.3e-06	0.00011	207	425	16	23459	Anxa1,Ccl2,Ccr7,Cd24a,Cd36,Cd44,Icam1,Il1a,Il1b,Itgav,Nfkbiz,Plaur,Rag1,Rela,Sirpa,Tnfsf9
GOBP_REGULATION_OF_HYDROLASE_ACTIVITY	GOBP_REGULATION_OF_HYDROLASE_ACTIVITY	1.4e-06	0.00012	207	1231	29	23459	Anxa1,Apoc1,Ccl2,Ccl7,Ccl6,Ccl4,Ccr7,Cd44,Clec7a,Cst3,Cst7,Gnaq,Hmgb2,Icam1,Jun,Lgals3,Lpl,Ltf,Myl4,Myo9b,Ophn1,Plaur,Prdx5,Psme4,Rag1,Rasgrp2,Rgs10,S100a8,Srgap2
GOBP_REGULATION_OF_LYMPHOCYTE_ACTIVATION	GOBP_REGULATION_OF_LYMPHOCYTE_ACTIVATION	1.5e-06	0.00013	207	538	18	23459	Anxa1,Ccl2,Ccr7,Cd22,Cd24a,Cd38,Clec7a,Igha,Ighg2b,Igkc,Il1a,Il1b,Lgals3,Nfkbiz,Rag1,Sirpa,Tnfsf9,Trbc2
GOBP_POSITIVE_REGULATION_OF_ERK1_AND_ERK2_CASCADE	GOBP_POSITIVE_REGULATION_OF_ERK1_AND_ERK2_CASCADE	1.6e-06	0.00014	207	198	11	23459	Apoe,Ccl2,Ccl7,Ccl6,Ccl4,Ccr1,Ccr7,Cd36,Cd44,Chil1,Icam1
GOBP_CELLULAR_RESPONSE_TO_LIPID	GOBP_CELLULAR_RESPONSE_TO_LIPID	2.3e-06	0.00019	207	554	18	23459	Anxa1,Ccl2,Ccr5,Cd36,Cnot2,Cxcl2,Fes,Hmgb2,Icam1,Il1a,Il1b,Lpl,Ltf,Rela,Sirpa,Spp1,Trib1,Usp8
GOBP_CELL_CELL_ADHESION	GOBP_CELL_CELL_ADHESION	2.5e-06	0.0002	207	861	23	23459	Anxa1,Ccl2,Ccr7,Cd177,Cd24a,Cd44,Fer,Hbb-bt,Icam1,Il1a,Il1b,Itgav,Itgb5,Lgals3,Nfkbiz,Plaur,Rag1,Rela,S100a8,Sirpa,Swap70,Tnfsf9,Ubash3b
GOBP_T_CELL_ACTIVATION	GOBP_T_CELL_ACTIVATION	3.4e-06	0.00028	207	458	16	23459	Anxa1,Ccl2,Ccr7,Cd24a,Cd3d,Cd3g,Cd44,Clec7a,Icam1,Il1a,Il1b,Lgals3,Nfkbiz,Rag1,Sirpa,Tnfsf9
GOBP_NEGATIVE_REGULATION_OF_EXTRINSIC_APOPTOTIC_SIGNALING_PATHWAY	GOBP_NEGATIVE_REGULATION_OF_EXTRINSIC_APOPTOTIC_SIGNALING_PATHWAY	3.5e-06	0.00028	207	102	8	23459	Hmgb2,Icam1,Il1a,Il1b,Itgav,Lgals3,Rela,Tgfbr1
GOBP_RESPONSE_TO_REACTIVE_OXYGEN_SPECIES	GOBP_RESPONSE_TO_REACTIVE_OXYGEN_SPECIES	4e-06	0.00032	207	218	11	23459	Anxa1,Apoe,Ccr7,Cd36,Fer,Hbb-bt,Hp,Jun,Prdx5,Rela,Sirpa
GOBP_REGULATION_OF_INTRACELLULAR_SIGNAL_TRANSDUCTION	GOBP_REGULATION_OF_INTRACELLULAR_SIGNAL_TRANSDUCTION	4.1e-06	0.00033	207	1747	35	23459	Abca1,Apoe,Ccl2,Ccl7,Ccl6,Ccl4,Ccr1,Ccr7,Cd22,Cd24a,Cd36,Cd44,Chil1,Clec7a,Gab1,Icam1,Il1b,Lbh,Ltf,Mmp8,Myo9b,Nupr1,Ophn1,Osm,Plaur,Ralgps2,Rela,Rnf149,S100a8,Sec14l1,Sirpa,Srgap2,Tgfbr1,Tlr7,Zmpste24
GOBP_LEUKOCYTE_DIFFERENTIATION	GOBP_LEUKOCYTE_DIFFERENTIATION	4.5e-06	0.00035	207	524	17	23459	Anxa1,Ccr1,Ccr7,Cd3d,Cd3g,Fes,Il1a,Il1b,Jun,Ltf,Ms4a1,Mt1,Nfkbiz,Rag1,Tnfsf9,Trib1,Ubash3b
GOBP_REACTIVE_NITROGEN_SPECIES_METABOLIC_PROCESS	GOBP_REACTIVE_NITROGEN_SPECIES_METABOLIC_PROCESS	4.5e-06	0.00035	207	75	7	23459	Cd36,Clec7a,Hbb-bt,Icam1,Il1b,Mmp8,Sirpa
GOBP_MAPK_CASCADE	GOBP_MAPK_CASCADE	4.7e-06	0.00036	207	895	23	23459	Apoe,Ccl2,Ccl7,Ccl6,Ccl4,Ccr1,Ccr5,Ccr7,Cd24a,Cd36,Cd44,Chil1,Clec7a,Icam1,Il1b,Itgav,Lbh,Mmp8,Osm,Psme4,Rnf149,Sirpa,Trib1
GOBP_REGULATION_OF_MONONUCLEAR_CELL_MIGRATION	GOBP_REGULATION_OF_MONONUCLEAR_CELL_MIGRATION	5e-06	0.00038	207	107	8	23459	C3ar1,Ccl2,Ccl4,Ccl7,Ccr1,Ccr7,Lgals3,Pla2g7
GOBP_CYTOKINE_PRODUCTION	GOBP_CYTOKINE_PRODUCTION	5.3e-06	0.0004	207	773	21	23459	Anxa1,C3ar1,Ccr7,Cd24a,Cd36,Chil1,Clec7a,Hmgb2,Il1a,Il1b,Il1r2,Itgav,Lacc1,Lpl,Ltf,Mmp8,Osm,Rela,S100a8,Sirpa,Tlr7
GOBP_IMMUNE_SYSTEM_DEVELOPMENT	GOBP_IMMUNE_SYSTEM_DEVELOPMENT	6e-06	0.00045	207	976	24	23459	Anxa1,Ccr1,Ccr7,Cd3d,Cd3g,Fes,Hmgb2,Il1a,Il1b,Jun,Lgals3,Ltf,Ms4a1,Mt1,Nfkbiz,Osm,Psme4,Rag1,Swap70,Tgfbr1,Tnfsf9,Trib1,Ubash3b,Zmpste24
GOBP_ACUTE_INFLAMMATORY_RESPONSE	GOBP_ACUTE_INFLAMMATORY_RESPONSE	6.1e-06	0.00045	207	110	8	23459	Ccr7,Hp,Icam1,Il1a,Il1b,Nupr1,Osm,S100a8
GOBP_POSITIVE_REGULATION_OF_REACTIVE_OXYGEN_SPECIES_BIOSYNTHETIC_PROCESS	GOBP_POSITIVE_REGULATION_OF_REACTIVE_OXYGEN_SPECIES_BIOSYNTHETIC_PROCESS	6.4e-06	0.00047	207	52	6	23459	Cd36,Clec7a,Hbb-bt,Icam1,Il1b,Mmp8
GOBP_POSITIVE_REGULATION_OF_DEVELOPMENTAL_PROCESS	GOBP_POSITIVE_REGULATION_OF_DEVELOPMENTAL_PROCESS	6.5e-06	0.00047	207	1260	28	23459	Anxa1,Apoe,C3ar1,Ccr1,Cd24a,Cd36,Chil1,Clec7a,Cybb,Cyfip1,Fes,Gab1,Hmgb2,Ifitm1,Il1a,Il1b,Jun,Lpl,Lrg1,Ltf,Msr1,Nfkbiz,Nipbl,Rag1,Rela,Tgfbr1,Tnfsf9,Trib1
GOBP_REGULATION_OF_MACROPHAGE_DERIVED_FOAM_CELL_DIFFERENTIATION	GOBP_REGULATION_OF_MACROPHAGE_DERIVED_FOAM_CELL_DIFFERENTIATION	7.2e-06	0.00052	207	31	5	23459	Abca1,Cd36,Itgav,Lpl,Msr1
GOBP_REGULATION_OF_CELL_ADHESION	GOBP_REGULATION_OF_CELL_ADHESION	7.8e-06	0.00056	207	729	20	23459	Anxa1,Ccl2,Ccr7,Cd24a,Cd36,Cd44,Fes,Icam1,Il1a,Il1b,Itgav,Lgals3,Nfkbiz,Plaur,Rag1,Rela,Sirpa,Swap70,Tnfsf9,Ubash3b
GOBP_PROTEIN_LIPID_COMPLEX_SUBUNIT_ORGANIZATION	GOBP_PROTEIN_LIPID_COMPLEX_SUBUNIT_ORGANIZATION	8e-06	0.00056	207	54	6	23459	Abca1,Apoc1,Apoc4,Apoe,Lpl,Pla2g7
GOBP_REGULATION_OF_LIPID_STORAGE	GOBP_REGULATION_OF_LIPID_STORAGE	8.9e-06	0.00062	207	55	6	23459	Abca1,Apoc4,Cd36,Itgav,Lpl,Msr1
GOBP_REGULATION_OF_IMMUNE_EFFECTOR_PROCESS	GOBP_REGULATION_OF_IMMUNE_EFFECTOR_PROCESS	1e-05	0.00069	207	499	16	23459	Anxa1,C3ar1,Cd177,Cd22,Cd36,Clec7a,Fer,Fes,Icam1,Ighg2b,Igkc,Il1b,Lgals3,Nfkbiz,Sec14l1,Zmpste24
GOBP_POSITIVE_REGULATION_OF_INTERLEUKIN_6_PRODUCTION	GOBP_POSITIVE_REGULATION_OF_INTERLEUKIN_6_PRODUCTION	1.1e-05	0.00077	207	86	7	23459	Cd36,Clec7a,Il1a,Il1b,Lpl,Mmp8,Tlr7
GOBP_REGULATION_OF_MULTICELLULAR_ORGANISMAL_DEVELOPMENT	GOBP_REGULATION_OF_MULTICELLULAR_ORGANISMAL_DEVELOPMENT	1.2e-05	0.00081	207	1377	29	23459	Anxa1,C3ar1,Ccr1,Cd24a,Chil1,Cst7,Cybb,Cyfip1,Fes,Gab1,Hmgb2,Il1a,Il1b,Jun,Lgals3,Lrg1,Ltf,Maff,Nfkbiz,Nipbl,Nupr1,Rag1,Rela,Spp1,Tgfbr1,Tnfsf9,Trib1,Ubash3b,Zmpste24
GOBP_REGULATION_OF_RESPONSE_TO_STRESS	GOBP_REGULATION_OF_RESPONSE_TO_STRESS	1.2e-05	0.00079	207	1374	29	23459	Anxa1,Apoe,Ccr7,Cd36,Cd44,Chordc1,Clec7a,Cst7,Hmgb2,Il1b,Lacc1,Lpl,Mmp8,Mms19,Nfkbiz,Nupr1,Osm,Pla2g7,Plaur,Psme4,Rag1,Rela,S100a8,Sec14l1,Sirpa,Spp1,Tlr7,Ubash3b,Zmpste24
GOBP_RESPIRATORY_BURST	GOBP_RESPIRATORY_BURST	1.2e-05	0.00078	207	34	5	23459	Camk1d,Cd24a,Clec7a,Cybb,Igha
GOBP_EOSINOPHIL_CHEMOTAXIS	GOBP_EOSINOPHIL_CHEMOTAXIS	1.3e-05	0.00084	207	17	4	23459	Ccl2,Ccl7,Ccl4,Lgals3
GOBP_LIPID_LOCALIZATION	GOBP_LIPID_LOCALIZATION	1.3e-05	0.00084	207	509	16	23459	Abca1,Abca9,Anxa1,Apoc1,Apoc4,Apoe,Cd36,Dbi,Eprs,Hexb,Il1b,Itgav,Lpl,Msr1,Spp1,Thrsp
GOBP_POSITIVE_REGULATION_OF_MAPK_CASCADE	GOBP_POSITIVE_REGULATION_OF_MAPK_CASCADE	1.3e-05	0.00085	207	510	16	23459	Apoe,Ccl2,Ccl7,Ccl6,Ccl4,Ccr1,Ccr7,Cd24a,Cd36,Cd44,Chil1,Clec7a,Icam1,Il1b,Mmp8,Osm
GOBP_REGULATION_OF_MAPK_CASCADE	GOBP_REGULATION_OF_MAPK_CASCADE	1.3e-05	0.00085	207	692	19	23459	Apoe,Ccl2,Ccl7,Ccl6,Ccl4,Ccr1,Ccr7,Cd24a,Cd36,Cd44,Chil1,Clec7a,Icam1,Il1b,Lbh,Mmp8,Osm,Rnf149,Sirpa
GOBP_POSITIVE_REGULATION_OF_MONONUCLEAR_CELL_MIGRATION	GOBP_POSITIVE_REGULATION_OF_MONONUCLEAR_CELL_MIGRATION	1.6e-05	0.001	207	61	6	23459	Ccl4,Ccl7,Ccr1,Ccr7,Lgals3,Pla2g7
GOBP_REGULATION_OF_REACTIVE_OXYGEN_SPECIES_BIOSYNTHETIC_PROCESS	GOBP_REGULATION_OF_REACTIVE_OXYGEN_SPECIES_BIOSYNTHETIC_PROCESS	1.6e-05	0.001	207	91	7	23459	Cd36,Clec7a,Hbb-bt,Icam1,Il1b,Mmp8,Sirpa
GOBP_REGULATION_OF_VESICLE_MEDIATED_TRANSPORT	GOBP_REGULATION_OF_VESICLE_MEDIATED_TRANSPORT	1.6e-05	0.001	207	518	16	23459	Anxa1,Apoc1,Apoe,Camk1d,Ccl2,Cd177,Cd22,Cd36,Clec7a,Fer,Fes,Il1b,Itgav,Lgals3,Ophn1,Sirpa
GOBP_POSITIVE_REGULATION_OF_DEFENSE_RESPONSE	GOBP_POSITIVE_REGULATION_OF_DEFENSE_RESPONSE	1.7e-05	0.0011	207	354	13	23459	Ccr7,Hmgb2,Il1b,Lpl,Mmp8,Nfkbiz,Nupr1,Osm,Pla2g7,Psme4,Rela,S100a8,Tlr7
GOBP_REGULATION_OF_PHAGOCYTOSIS	GOBP_REGULATION_OF_PHAGOCYTOSIS	1.7e-05	0.0011	207	92	7	23459	Camk1d,Ccl2,Cd36,Clec7a,Il1b,Itgav,Sirpa
GOBP_FOAM_CELL_DIFFERENTIATION	GOBP_FOAM_CELL_DIFFERENTIATION	1.8e-05	0.0011	207	37	5	23459	Abca1,Cd36,Itgav,Lpl,Msr1
GOBP_PLASMA_LIPOPROTEIN_PARTICLE_CLEARANCE	GOBP_PLASMA_LIPOPROTEIN_PARTICLE_CLEARANCE	1.8e-05	0.0011	207	62	6	23459	Apoc1,Apoc4,Apoe,Cd36,Cltc,Msr1
GOBP_CHOLESTEROL_STORAGE	GOBP_CHOLESTEROL_STORAGE	2.1e-05	0.0012	207	19	4	23459	Abca1,Cd36,Lpl,Msr1
GOBP_POSITIVE_REGULATION_OF_INTRACELLULAR_SIGNAL_TRANSDUCTION	GOBP_POSITIVE_REGULATION_OF_INTRACELLULAR_SIGNAL_TRANSDUCTION	2.2e-05	0.0013	207	986	23	23459	Apoe,Ccl2,Ccl7,Ccl6,Ccl4,Ccr1,Ccr7,Cd24a,Cd36,Cd44,Chil1,Clec7a,Gab1,Icam1,Il1b,Ltf,Mmp8,Nupr1,Osm,Rela,S100a8,Tgfbr1,Tlr7
GOBP_POSITIVE_REGULATION_OF_PHAGOCYTOSIS	GOBP_POSITIVE_REGULATION_OF_PHAGOCYTOSIS	2.4e-05	0.0014	207	65	6	23459	Camk1d,Ccl2,Cd36,Clec7a,Il1b,Sirpa
GOBP_REACTIVE_OXYGEN_SPECIES_METABOLIC_PROCESS	GOBP_REACTIVE_OXYGEN_SPECIES_METABOLIC_PROCESS	2.4e-05	0.0014	207	264	11	23459	Cd177,Cd36,Clec7a,Cybb,Hbb-bt,Hp,Icam1,Il1b,Mmp8,Prdx5,Sirpa
GOBP_REGULATION_OF_CHEMOTAXIS	GOBP_REGULATION_OF_CHEMOTAXIS	2.4e-05	0.0014	207	217	10	23459	C3ar1,Camk1d,Ccl2,Ccl4,Ccl7,Ccr1,Ccr7,Pla2g7,Swap70,Zswim6
GOBP_RESPONSE_TO_ENDOGENOUS_STIMULUS	GOBP_RESPONSE_TO_ENDOGENOUS_STIMULUS	2.5e-05	0.0015	207	1585	31	23459	Abca1,Anxa1,Apoe,Arsb,Ccl2,Ccr7,Cd24a,Cd36,Cd38,Cd44,Cnot2,Cybb,Cyfip1,Eprs,Fer,Gab1,Hmgb2,Hnrnph1,Hnrnpm,Icam1,Il1b,Itgb5,Jun,Lpl,Lrg1,Mms19,Rela,Spp1,Tgfbr1,Usp8,Zmpste24
GOBP_NEGATIVE_REGULATION_OF_APOPTOTIC_SIGNALING_PATHWAY	GOBP_NEGATIVE_REGULATION_OF_APOPTOTIC_SIGNALING_PATHWAY	2.7e-05	0.0016	207	220	10	23459	Cd44,Hmgb2,Icam1,Il1a,Il1b,Itgav,Lgals3,Plaur,Rela,Tgfbr1
GOBP_POSITIVE_REGULATION_OF_CHEMOTAXIS	GOBP_POSITIVE_REGULATION_OF_CHEMOTAXIS	2.7e-05	0.0016	207	135	8	23459	C3ar1,Camk1d,Ccl4,Ccl7,Ccr1,Ccr7,Pla2g7,Swap70
GOBP_POSITIVE_REGULATION_OF_REACTIVE_OXYGEN_SPECIES_METABOLIC_PROCESS	GOBP_POSITIVE_REGULATION_OF_REACTIVE_OXYGEN_SPECIES_METABOLIC_PROCESS	2.8e-05	0.0016	207	99	7	23459	Cd177,Cd36,Clec7a,Hbb-bt,Icam1,Il1b,Mmp8
GOBP_EOSINOPHIL_MIGRATION	GOBP_EOSINOPHIL_MIGRATION	3.1e-05	0.0017	207	21	4	23459	Ccl2,Ccl7,Ccl4,Lgals3
GOBP_POSITIVE_REGULATION_OF_GTPASE_ACTIVITY	GOBP_POSITIVE_REGULATION_OF_GTPASE_ACTIVITY	3.1e-05	0.0017	207	375	13	23459	Ccl2,Ccl7,Ccl6,Ccl4,Ccr7,Gnaq,Icam1,Jun,Myo9b,Ophn1,Rasgrp2,Rgs10,Srgap2
GOBP_ANTIGEN_PROCESSING_AND_PRESENTATION	GOBP_ANTIGEN_PROCESSING_AND_PRESENTATION	3.3e-05	0.0018	207	225	10	23459	Ccr7,Cd36,Cltc,Cybb,Dctn3,H2-Ab1,Icam1,Itgav,Itgb5,Psme4
GOBP_RESPONSE_TO_OXIDATIVE_STRESS	GOBP_RESPONSE_TO_OXIDATIVE_STRESS	3.5e-05	0.0019	207	435	14	23459	Anxa1,Apoe,Ccr7,Cd36,Cd38,Cybb,Fer,Hbb-bt,Hnrnpm,Hp,Jun,Prdx5,Rela,Sirpa
GOBP_POSITIVE_REGULATION_OF_CHOLESTEROL_STORAGE	GOBP_POSITIVE_REGULATION_OF_CHOLESTEROL_STORAGE	3.7e-05	0.002	207	8	3	23459	Cd36,Lpl,Msr1
GOBP_POSITIVE_REGULATION_OF_MOLECULAR_FUNCTION	GOBP_POSITIVE_REGULATION_OF_MOLECULAR_FUNCTION	3.7e-05	0.002	207	1696	32	23459	Apoe,Camk1d,Ccl2,Ccl7,Ccl6,Ccl4,Ccr7,Cd24a,Cd36,Chil1,Clec7a,Dbi,Fer,Gnaq,Hmgb2,Icam1,Il1b,Jun,Ltf,Mmp8,Myl4,Myo9b,Nvl,Ophn1,Plaur,Psme4,Rasgrp2,Rela,Rgs10,S100a8,Srgap2,Tgfbr1
GOBP_POSITIVE_REGULATION_OF_RESPIRATORY_BURST	GOBP_POSITIVE_REGULATION_OF_RESPIRATORY_BURST	3.7e-05	0.002	207	8	3	23459	Camk1d,Clec7a,Igha
GOBP_REGULATION_OF_NATURAL_KILLER_CELL_CHEMOTAXIS	GOBP_REGULATION_OF_NATURAL_KILLER_CELL_CHEMOTAXIS	3.7e-05	0.002	207	8	3	23459	Ccl2,Ccl4,Ccl7
GOBP_REGULATION_OF_REACTIVE_OXYGEN_SPECIES_METABOLIC_PROCESS	GOBP_REGULATION_OF_REACTIVE_OXYGEN_SPECIES_METABOLIC_PROCESS	3.8e-05	0.002	207	183	9	23459	Cd177,Cd36,Clec7a,Hbb-bt,Hp,Icam1,Il1b,Mmp8,Sirpa
GOBP_POSITIVE_REGULATION_OF_TRANSPORT	GOBP_POSITIVE_REGULATION_OF_TRANSPORT	4.1e-05	0.0021	207	886	21	23459	Abca1,Anxa1,Apoe,Camk1d,Ccl2,Ccl4,Ccr1,Cd177,Cd36,Cd38,Chchd10,Clec7a,Cltc,Dbi,Frmd4a,Il1a,Il1b,Lgals3,S100a8,Sirpa,Spp1
GOBP_T_CELL_DIFFERENTIATION_IN_THYMUS	GOBP_T_CELL_DIFFERENTIATION_IN_THYMUS	4.6e-05	0.0024	207	73	6	23459	Ccr7,Cd3d,Cd3g,Il1a,Il1b,Rag1
GOBP_APOPTOTIC_SIGNALING_PATHWAY	GOBP_APOPTOTIC_SIGNALING_PATHWAY	4.9e-05	0.0025	207	569	16	23459	Cd24a,Cd38,Cd44,Chchd10,Hmgb2,Icam1,Il1a,Il1b,Itgav,Jun,Lgals3,Nupr1,Plaur,Rela,S100a8,Tgfbr1
GOBP_NEGATIVE_REGULATION_OF_CYSTEINE_TYPE_ENDOPEPTIDASE_ACTIVITY	GOBP_NEGATIVE_REGULATION_OF_CYSTEINE_TYPE_ENDOPEPTIDASE_ACTIVITY	4.9e-05	0.0025	207	74	6	23459	Cd44,Cst7,Ltf,Plaur,Prdx5,Rag1
GOBP_POSITIVE_REGULATION_OF_CELL_DIFFERENTIATION	GOBP_POSITIVE_REGULATION_OF_CELL_DIFFERENTIATION	5.3e-05	0.0027	207	834	20	23459	Anxa1,Ccr1,Cd24a,Cd36,Clec7a,Cyfip1,Fes,Hmgb2,Ifitm1,Il1b,Jun,Lpl,Ltf,Msr1,Nfkbiz,Rag1,Rela,Tgfbr1,Tnfsf9,Trib1
GOBP_RESPONSE_TO_WOUNDING	GOBP_RESPONSE_TO_WOUNDING	5.3e-05	0.0027	207	636	17	23459	Anxa1,Apoe,Ccr1,Cd177,Cd36,Cd44,Clec7a,Entpd1,Gnaq,Hbb-bt,Il1a,Maff,Plaur,S100a8,Spp1,Tgfbr1,Ubash3b
GOBP_VERY_LOW_DENSITY_LIPOPROTEIN_PARTICLE_CLEARANCE	GOBP_VERY_LOW_DENSITY_LIPOPROTEIN_PARTICLE_CLEARANCE	5.5e-05	0.0028	207	9	3	23459	Apoc1,Apoc4,Apoe
GOBP_REGULATION_OF_APOPTOTIC_SIGNALING_PATHWAY	GOBP_REGULATION_OF_APOPTOTIC_SIGNALING_PATHWAY	5.6e-05	0.0028	207	342	12	23459	Cd44,Hmgb2,Icam1,Il1a,Il1b,Itgav,Lgals3,Nupr1,Plaur,Rela,S100a8,Tgfbr1
GOBP_T_CELL_RECEPTOR_SIGNALING_PATHWAY	GOBP_T_CELL_RECEPTOR_SIGNALING_PATHWAY	5.9e-05	0.003	207	194	9	23459	Ccr7,Cd3d,Cd3g,H2-Ab1,Lgals3,Nfkbiz,Psme4,Rela,Trbc2
GOBP_REGULATION_OF_LIPID_TRANSPORT	GOBP_REGULATION_OF_LIPID_TRANSPORT	6.1e-05	0.003	207	151	8	23459	Abca1,Apoc1,Apoe,Dbi,Eprs,Il1b,Itgav,Spp1
GOBP_WOUND_HEALING	GOBP_WOUND_HEALING	6.2e-05	0.0031	207	519	15	23459	Anxa1,Apoe,Cd177,Cd36,Cd44,Clec7a,Entpd1,Gnaq,Hbb-bt,Il1a,Maff,Plaur,S100a8,Tgfbr1,Ubash3b
GOBP_MULTICELLULAR_ORGANISMAL_HOMEOSTASIS	GOBP_MULTICELLULAR_ORGANISMAL_HOMEOSTASIS	6.4e-05	0.0031	207	520	15	23459	Acot13,Cd36,Cd38,Cst3,Igha,Ighg2b,Igkc,Il1a,Il1b,Lcn2,Ltf,Lyz2,Napsa,Spp1,Ubash3b
GOBP_REGULATION_OF_EXTRINSIC_APOPTOTIC_SIGNALING_PATHWAY	GOBP_REGULATION_OF_EXTRINSIC_APOPTOTIC_SIGNALING_PATHWAY	6.4e-05	0.0031	207	152	8	23459	Hmgb2,Icam1,Il1a,Il1b,Itgav,Lgals3,Rela,Tgfbr1
GOBP_CALCIUM_ION_TRANSPORT	GOBP_CALCIUM_ION_TRANSPORT	6.7e-05	0.0032	207	404	13	23459	Ahnak,Ccl2,Ccl4,Ccr1,Ccr5,Ccr7,Icam1,Itgav,Lgals3,Micu2,Ms4a1,Ubash3b,Zmpste24
GOBP_POSITIVE_REGULATION_OF_HEMOPOIESIS	GOBP_POSITIVE_REGULATION_OF_HEMOPOIESIS	6.7e-05	0.0032	207	153	8	23459	Anxa1,Ccr1,Fes,Jun,Nfkbiz,Rag1,Tnfsf9,Trib1
GOBP_REGULATION_OF_ANATOMICAL_STRUCTURE_MORPHOGENESIS	GOBP_REGULATION_OF_ANATOMICAL_STRUCTURE_MORPHOGENESIS	6.8e-05	0.0032	207	989	22	23459	Anxa1,C3ar1,Ccl2,Ccl7,Cd44,Cdc42ep3,Chil1,Cltc,Cst3,Cybb,Cyfip1,Fes,Fmnl2,Gab1,Hexb,Icam1,Il1a,Il1b,Lrg1,Psme4,Spp1,Zmpste24
GOBP_ACTIN_FILAMENT_BASED_PROCESS	GOBP_ACTIN_FILAMENT_BASED_PROCESS	6.9e-05	0.0033	207	782	19	23459	Anxa1,Ccr7,Cdc42ep3,Cxcl2,Cyfip1,Fer,Fes,Fmnl2,Gab1,Icam1,Itgb5,Marcks,Myl4,Myo9b,Ophn1,Sdad1,Srgap2,Swap70,Tgfbr1
GOBP_ENDOCYTOSIS	GOBP_ENDOCYTOSIS	6.9e-05	0.0033	207	715	18	23459	Apoc1,Apoe,Cd177,Cd22,Cd36,Clec7a,Clint1,Cltc,Hbb-bt,Hp,Igha,Ighg2b,Igkc,Itgav,Lgals3,Msr1,Ophn1,Trbc2
GOBP_REACTIVE_OXYGEN_SPECIES_BIOSYNTHETIC_PROCESS	GOBP_REACTIVE_OXYGEN_SPECIES_BIOSYNTHETIC_PROCESS	7.4e-05	0.0034	207	115	7	23459	Cd36,Clec7a,Hbb-bt,Icam1,Il1b,Mmp8,Sirpa
GOBP_MONONUCLEAR_CELL_DIFFERENTIATION	GOBP_MONONUCLEAR_CELL_DIFFERENTIATION	7.5e-05	0.0035	207	409	13	23459	Anxa1,Ccr7,Cd3d,Cd3g,Fes,Il1a,Il1b,Jun,Ms4a1,Mt1,Nfkbiz,Rag1,Tnfsf9
GOBP_RETINA_HOMEOSTASIS	GOBP_RETINA_HOMEOSTASIS	7.7e-05	0.0035	207	80	6	23459	Cst3,Igha,Ighg2b,Igkc,Ltf,Lyz2
GOBP_INTERLEUKIN_1_PRODUCTION	GOBP_INTERLEUKIN_1_PRODUCTION	7.8e-05	0.0036	207	116	7	23459	Anxa1,Ccr7,Cd36,Clec7a,Il1r2,Lpl,Sirpa
GOBP_NATURAL_KILLER_CELL_CHEMOTAXIS	GOBP_NATURAL_KILLER_CELL_CHEMOTAXIS	7.8e-05	0.0036	207	10	3	23459	Ccl2,Ccl4,Ccl7
GOBP_REGULATION_OF_CELL_MORPHOGENESIS	GOBP_REGULATION_OF_CELL_MORPHOGENESIS	8e-05	0.0036	207	301	11	23459	Anxa1,Ccl2,Ccl7,Cd44,Cdc42ep3,Cyfip1,Fes,Fmnl2,Hexb,Icam1,Zmpste24
GOBP_POSITIVE_REGULATION_OF_PROTEIN_CONTAINING_COMPLEX_ASSEMBLY	GOBP_POSITIVE_REGULATION_OF_PROTEIN_CONTAINING_COMPLEX_ASSEMBLY	8.1e-05	0.0036	207	250	10	23459	Abca1,Ccr7,Cd36,Cdc42ep3,Clec7a,Cyfip1,Fer,Fes,Icam1,Lgals3
GOBP_POSITIVE_REGULATION_OF_HYDROLASE_ACTIVITY	GOBP_POSITIVE_REGULATION_OF_HYDROLASE_ACTIVITY	9.3e-05	0.0042	207	732	18	23459	Ccl2,Ccl7,Ccl6,Ccl4,Ccr7,Clec7a,Gnaq,Hmgb2,Icam1,Jun,Myl4,Myo9b,Ophn1,Psme4,Rasgrp2,Rgs10,S100a8,Srgap2
GOBP_INTERLEUKIN_6_PRODUCTION	GOBP_INTERLEUKIN_6_PRODUCTION	9.9e-05	0.0044	207	162	8	23459	Cd36,Clec7a,Il1a,Il1b,Lpl,Mmp8,Sirpa,Tlr7
GOBP_DETOXIFICATION	GOBP_DETOXIFICATION	0.0001	0.0045	207	121	7	23459	Apoe,Cd36,Hbb-bt,Hp,Ltc4s,Mt1,Prdx5
GOBP_POSITIVE_REGULATION_OF_LIPID_STORAGE	GOBP_POSITIVE_REGULATION_OF_LIPID_STORAGE	0.0001	0.0045	207	28	4	23459	Apoc4,Cd36,Lpl,Msr1
GOBP_POSITIVE_REGULATION_OF_CYTOKINE_PRODUCTION	GOBP_POSITIVE_REGULATION_OF_CYTOKINE_PRODUCTION	0.00011	0.005	207	426	13	23459	Anxa1,C3ar1,Ccr7,Cd36,Clec7a,Hmgb2,Il1a,Il1b,Lpl,Mmp8,Osm,Rela,Tlr7
GOBP_ANTIMICROBIAL_HUMORAL_RESPONSE	GOBP_ANTIMICROBIAL_HUMORAL_RESPONSE	0.00012	0.0053	207	167	8	23459	Ccl2,Ccl7,Cxcl2,Igha,Lcn2,Ltf,Lyz2,S100a8
GOBP_NEGATIVE_REGULATION_OF_TRANSPORT	GOBP_NEGATIVE_REGULATION_OF_TRANSPORT	0.00012	0.0053	207	429	13	23459	Anxa1,Apoc1,Apoe,Cd36,Cttnbp2nl,Cyfip1,Frmd4a,Icam1,Il1b,Itgav,Lgals3,Osm,Sirpa
GOBP_CELLULAR_RESPONSE_TO_LIPOPROTEIN_PARTICLE_STIMULUS	GOBP_CELLULAR_RESPONSE_TO_LIPOPROTEIN_PARTICLE_STIMULUS	0.00013	0.0057	207	30	4	23459	Abca1,Apoe,Cd36,Lpl
GOBP_POSITIVE_REGULATION_OF_INTERLEUKIN_2_PRODUCTION	GOBP_POSITIVE_REGULATION_OF_INTERLEUKIN_2_PRODUCTION	0.00013	0.0057	207	30	4	23459	Anxa1,Clec7a,Il1a,Il1b
GOBP_TISSUE_HOMEOSTASIS	GOBP_TISSUE_HOMEOSTASIS	0.00013	0.0054	207	264	10	23459	Cd38,Cst3,Igha,Ighg2b,Igkc,Ltf,Lyz2,Napsa,Spp1,Ubash3b
GOBP_NEGATIVE_REGULATION_OF_MOLECULAR_FUNCTION	GOBP_NEGATIVE_REGULATION_OF_MOLECULAR_FUNCTION	0.00014	0.0057	207	1112	23	23459	Anxa1,Apoc1,Apoe,Ccl6,Cd44,Chordc1,Cst3,Cst7,Cttnbp2nl,Gnaq,Hp,Ifit2,Il1b,Itgav,Jun,Lgals3,Ltf,Nupr1,Plaur,Prdx5,Rag1,Trib1,Ubash3b
GOBP_CHEMOKINE_PRODUCTION	GOBP_CHEMOKINE_PRODUCTION	0.00016	0.0065	207	91	6	23459	Clec7a,Il1b,Lpl,S100a8,Sirpa,Tlr7
GOBP_LIPOPOLYSACCHARIDE_MEDIATED_SIGNALING_PATHWAY	GOBP_LIPOPOLYSACCHARIDE_MEDIATED_SIGNALING_PATHWAY	0.00016	0.0066	207	58	5	23459	Ccl2,Cd36,Il1b,Ltf,Trib1
GOBP_POSITIVE_REGULATION_OF_CATALYTIC_ACTIVITY	GOBP_POSITIVE_REGULATION_OF_CATALYTIC_ACTIVITY	0.00016	0.0065	207	1352	26	23459	Apoe,Ccl2,Ccl7,Ccl6,Ccl4,Ccr7,Cd24a,Chil1,Clec7a,Dbi,Gnaq,Hmgb2,Icam1,Il1b,Jun,Ltf,Myl4,Myo9b,Nvl,Ophn1,Psme4,Rasgrp2,Rgs10,S100a8,Srgap2,Tgfbr1
GOBP_REGULATION_OF_T_CELL_ACTIVATION	GOBP_REGULATION_OF_T_CELL_ACTIVATION	0.00016	0.0065	207	325	11	23459	Anxa1,Ccl2,Ccr7,Cd24a,Il1a,Il1b,Lgals3,Nfkbiz,Rag1,Sirpa,Tnfsf9
GOBP_RESPONSE_TO_TOXIC_SUBSTANCE	GOBP_RESPONSE_TO_TOXIC_SUBSTANCE	0.00016	0.0066	207	221	9	23459	Apoe,Ccl4,Cd36,Hbb-bt,Hp,Ltc4s,Mt1,Nupr1,Prdx5
GOBP_LEUKOCYTE_AGGREGATION	GOBP_LEUKOCYTE_AGGREGATION	0.00018	0.0073	207	13	3	23459	Cd44,Il1b,S100a8
GOBP_PHOSPHOLIPID_EFFLUX	GOBP_PHOSPHOLIPID_EFFLUX	0.00018	0.0073	207	13	3	23459	Abca1,Apoc1,Apoe
GOBP_REGULATION_OF_CELL_DEATH	GOBP_REGULATION_OF_CELL_DEATH	0.00018	0.0073	207	1601	29	23459	Anxa1,Apoe,Camk1d,Ccl2,Ccr7,Cd36,Cd38,Cd3g,Cd44,Clec7a,Hbb-bt,Hmgb2,Hp,Icam1,Ifit2,Il1a,Il1b,Itgav,Jun,Lgals3,Ltf,Nupr1,Plaur,Prdx5,Rag1,Rela,S100a8,Tgfbr1,Tnfsf9
GOBP_CELLULAR_OXIDANT_DETOXIFICATION	GOBP_CELLULAR_OXIDANT_DETOXIFICATION	0.00019	0.0075	207	94	6	23459	Apoe,Cd36,Hbb-bt,Hp,Ltc4s,Prdx5
GOBP_INTERLEUKIN_8_PRODUCTION	GOBP_INTERLEUKIN_8_PRODUCTION	0.00019	0.0075	207	94	6	23459	Anxa1,Chil1,Clec7a,Il1b,Rela,Tlr7
GOBP_NEGATIVE_REGULATION_OF_PROTEIN_METABOLIC_PROCESS	GOBP_NEGATIVE_REGULATION_OF_PROTEIN_METABOLIC_PROCESS	0.00019	0.0075	207	1062	22	23459	Apoe,Cd44,Chordc1,Cst3,Cst7,Dbi,Eprs,Gnaq,Il1b,Il1r2,Itgav,Lgals3,Ltf,Ophn1,Plaur,Prdx5,Rag1,Rela,Sirpa,Swap70,Trib1,Ubash3b
GOBP_REGULATION_OF_GTPASE_ACTIVITY	GOBP_REGULATION_OF_GTPASE_ACTIVITY	0.00019	0.0075	207	449	13	23459	Ccl2,Ccl7,Ccl6,Ccl4,Ccr7,Gnaq,Icam1,Jun,Myo9b,Ophn1,Rasgrp2,Rgs10,Srgap2
GOBP_POSITIVE_REGULATION_OF_ORGANELLE_ORGANIZATION	GOBP_POSITIVE_REGULATION_OF_ORGANELLE_ORGANIZATION	0.0002	0.0079	207	578	15	23459	Anxa1,Ccr7,Cdc42ep3,Chchd10,Cnot2,Cyfip1,Fer,Fes,Icam1,Il1a,Il1b,Nipbl,Plaur,Swap70,Tgfbr1
GOBP_POSITIVE_REGULATION_OF_SIGNALING	GOBP_POSITIVE_REGULATION_OF_SIGNALING	0.0002	0.0079	207	1693	30	23459	Apoe,Ccl2,Ccl7,Ccl6,Ccl4,Ccr1,Ccr7,Cd24a,Cd36,Cd38,Cd44,Chil1,Clec7a,Cyfip1,Gab1,Icam1,Il1b,Lrg1,Ltf,Mmp8,Nupr1,Osm,Plaur,Psme4,Rela,S100a8,Spp1,Tgfbr1,Tlr7,Usp8
GOBP_REGULATION_OF_ION_TRANSPORT	GOBP_REGULATION_OF_ION_TRANSPORT	0.0002	0.0078	207	1294	25	23459	Abca1,Ahnak,Anxa1,Apoc1,Apoe,Ccl2,Ccl4,Ccr1,Cd36,Cd38,Cltc,Cybb,Dbi,Eprs,Frmd4a,Icam1,Il1a,Il1b,Itgav,Lgals3,Ophn1,S100a8,Spp1,Ubash3b,Zmpste24
GOBP_PROTEIN_CONTAINING_COMPLEX_REMODELING	GOBP_PROTEIN_CONTAINING_COMPLEX_REMODELING	0.00022	0.0086	207	34	4	23459	Apoc1,Apoe,Lpl,Pla2g7
GOBP_PROTEIN_LIPID_COMPLEX_ASSEMBLY	GOBP_PROTEIN_LIPID_COMPLEX_ASSEMBLY	0.00022	0.0086	207	34	4	23459	Abca1,Apoc1,Apoc4,Apoe
GOBP_RESPONSE_TO_GROWTH_FACTOR	GOBP_RESPONSE_TO_GROWTH_FACTOR	0.00023	0.0087	207	718	17	23459	Anxa1,Ccl2,Cd44,Cyfip1,Fer,Gab1,Hnrnph1,Hnrnpm,Il1b,Itgb5,Jun,Lrg1,Mt1,Nrp2,Rela,Tgfbr1,Usp8
GOBP_BLOOD_VESSEL_MORPHOGENESIS	GOBP_BLOOD_VESSEL_MORPHOGENESIS	0.00024	0.0091	207	653	16	23459	Anxa1,Apoe,C3ar1,Ccl2,Chil1,Cybb,Gab1,Il1a,Il1b,Itgav,Jun,Lrg1,Nrp2,Plxdc1,Qk,Tgfbr1
GOBP_REGULATION_OF_CYTOSOLIC_CALCIUM_ION_CONCENTRATION	GOBP_REGULATION_OF_CYTOSOLIC_CALCIUM_ION_CONCENTRATION	0.00024	0.0091	207	341	11	23459	C3ar1,Ccr1,Ccr5,Ccr7,Cd24a,Cd36,Cd38,Itgav,Ms4a1,Swap70,Ubash3b
GOBP_RESPONSE_TO_HORMONE	GOBP_RESPONSE_TO_HORMONE	0.00025	0.0096	207	865	19	23459	Anxa1,Arsb,Ccr7,Cd24a,Cd38,Cnot2,Cybb,Cyfip1,Eprs,Fer,Gab1,Hmgb2,Icam1,Il1b,Lpl,Mms19,Rela,Spp1,Usp8
GOBP_REGULATION_OF_LEUKOCYTE_DIFFERENTIATION	GOBP_REGULATION_OF_LEUKOCYTE_DIFFERENTIATION	0.00026	0.0098	207	289	10	23459	Anxa1,Ccr1,Fes,Jun,Ltf,Nfkbiz,Rag1,Tnfsf9,Trib1,Ubash3b
GOBP_RESPONSE_TO_INORGANIC_SUBSTANCE	GOBP_RESPONSE_TO_INORGANIC_SUBSTANCE	0.00026	0.0096	207	526	14	23459	Anxa1,Ccr7,Cd36,Cybb,Hbb-bt,Hp,Icam1,Il1a,Jun,Mt1,Rasgrp2,Rela,S100a8,Sirpa
GOBP_REGULATION_OF_CELL_PROJECTION_ASSEMBLY	GOBP_REGULATION_OF_CELL_PROJECTION_ASSEMBLY	0.00027	0.0099	207	187	8	23459	Ccr7,Cdc42ep3,Cyfip1,Fer,Icam1,Odf2l,Srgap2,Tgfbr1

## Sheet: 60 dpi GO BP Enrichment
	label	pval	fdr	signature	geneset	overlap	background	hits
GOBP_CELL_ACTIVATION	GOBP_CELL_ACTIVATION	8.7e-21	6.5e-17	266	1494	64	23459	Adam10,Apoe,Arsb,Bank1,Capn3,Ccl2,Ccl5,Ccr7,Cd14,Cd177,Cd22,Cd38,Cd3d,Cd3g,Cd55,Cd63,Cd79b,Creg1,Cst3,Ctsd,Cyfip1,Ddx3x,Ezh2,Fcer1g,Fer,Fes,Gnaq,Hexb,H2-Eb1,Hp,Hspa1a,Hspa1b,Icam1,Igha,Ighg2b,Ighm,Igll1,Il1a,Il1b,Il7r,Klf6,Lair1,Lck,Lpcat1,Lyz2,Mndal,Ms4a1,Mt1,Nfam1,Nfkbiz,Pja2,Plac8,Prdx6,Psap,Rag1,S100a11,S100a9,Serpinb1a,Tlr7,Trbc1,Trbc2,Tyrobp,Ubash3b,Was
GOBP_RESPONSE_TO_BIOTIC_STIMULUS	GOBP_RESPONSE_TO_BIOTIC_STIMULUS	8.4e-17	2.4e-13	266	1593	60	23459	Apoe,Banf1,Bank1,C1qb,Ccdc186,Ccl2,Ccl6,Ccl5,Ccr5,Ccr7,Cd14,Cd177,Cd55,Ddx3x,Fcer1g,Fer,Fes,H2-Eb1,Hmgb2,Hp,Hpgd,Icam1,Icam2,Ifi27,Ifit2,Ifitm3,Igha,Ighg2b,Ighm,Igll1,Il1a,Il1b,Il7r,Jun,Lacc1,Lck,Lyar,Lyz2,Mndal,Ms4a1,Mx1,Pja2,Plac8,Psma1,Psma7,Psmb6,Rnase6,Rnf125,S100a9,Stat1,Stmn1,Thrsp,Tlr7,Trbc1,Trbc2,Tyrobp,Ube2k,Vim,Was,Zfp715
GOBP_DEFENSE_RESPONSE	GOBP_DEFENSE_RESPONSE	1.2e-16	2.4e-13	266	1754	63	23459	Apod,Apoe,C1qb,Ccl2,Ccl6,Ccl5,Ccr1,Ccr5,Ccr7,Cd14,Cd177,Cd55,Cst3,Cxcr6,Cysltr1,Ddx3x,Fcer1g,Fer,Fes,H2-Eb1,Hmgb2,Hp,Icam1,Icam2,Ifi27,Ifit2,Ifitm3,Igha,Ighg2b,Ighm,Igll1,Il1a,Il1b,Il7r,Lacc1,Lck,Lyar,Lyz2,Mndal,Mx1,Nfam1,Nfkbiz,Nupr1,Osm,Pja2,Plac8,Psma1,Psma7,Psmb6,Ptprcap,Rag1,Rnase6,Rnf125,S100a9,Stat1,Tlr7,Trbc1,Trbc2,Tyrobp,Ube2k,Vim,Was,Zfp715
GOBP_IMMUNE_EFFECTOR_PROCESS	GOBP_IMMUNE_EFFECTOR_PROCESS	1.3e-16	2.4e-13	266	1321	54	23459	Adam10,Arsb,C1qb,Cd14,Cd177,Cd22,Cd3g,Cd55,Cd63,Creg1,Cst3,Ctsd,Cyfip1,Ddx3x,Fcer1g,Fer,Fes,Hexb,H2-Eb1,Hp,Hspa1a,Hspa1b,Icam1,Ifi27,Ifit2,Ifitm3,Igha,Ighg2b,Ighm,Igll1,Il1b,Il7r,Lair1,Lpcat1,Lyz2,Mndal,Mx1,Nfam1,Nfkbiz,Plac8,Prdx6,Psap,Rnase6,Rnf125,S100a11,S100a9,Serpinb1a,Stat1,Tlr7,Trbc1,Trbc2,Tyrobp,Was,Zfp715
GOBP_REGULATION_OF_IMMUNE_SYSTEM_PROCESS	GOBP_REGULATION_OF_IMMUNE_SYSTEM_PROCESS	2.9e-15	4.4e-12	266	1570	57	23459	Adam10,Apod,Apoe,Bank1,C1qb,Calm1,Ccl2,Ccl5,Ccr1,Ccr7,Cd177,Cd22,Cd38,Cd3d,Cd3g,Cd55,Cd79b,Cyfip1,Fcer1g,Fer,Fes,H2-Eb1,Hmgb2,Hspa1a,Hspa1b,Icam1,Icam2,Igha,Ighg2b,Ighm,Igll1,Il1a,Il1b,Il7r,Jam2,Jun,Lair1,Lck,Lyar,Mndal,Ms4a1,Nfam1,Nfkbiz,Pja2,Plekha1,Psma1,Psma7,Psmb6,Rag1,Rnf125,Stat1,Trbc1,Trbc2,Tyrobp,Ubash3b,Ube2k,Was
GOBP_REGULATION_OF_IMMUNE_RESPONSE	GOBP_REGULATION_OF_IMMUNE_RESPONSE	6.1e-15	7.7e-12	266	986	44	23459	Apoe,C1qb,Calm1,Ccl5,Ccr7,Cd177,Cd22,Cd38,Cd3d,Cd3g,Cd55,Cd79b,Cyfip1,Fcer1g,Fer,Fes,H2-Eb1,Hmgb2,Icam1,Icam2,Igha,Ighg2b,Ighm,Igll1,Il1b,Il7r,Jun,Lair1,Lck,Lyar,Mndal,Ms4a1,Nfam1,Nfkbiz,Plekha1,Psma1,Psma7,Psmb6,Stat1,Trbc1,Trbc2,Tyrobp,Ube2k,Was
GOBP_LEUKOCYTE_MEDIATED_IMMUNITY	GOBP_LEUKOCYTE_MEDIATED_IMMUNITY	1.4e-14	1.5e-11	266	922	42	23459	Adam10,Arsb,C1qb,Cd14,Cd177,Cd55,Cd63,Creg1,Cst3,Ctsd,Cyfip1,Ddx3x,Fcer1g,Fer,Fes,Hexb,H2-Eb1,Hp,Hspa1a,Hspa1b,Icam1,Igha,Ighg2b,Ighm,Igll1,Il1b,Il7r,Lair1,Lpcat1,Lyz2,Mndal,Nfam1,Plac8,Prdx6,Psap,S100a11,S100a9,Serpinb1a,Trbc1,Trbc2,Tyrobp,Was
GOBP_POSITIVE_REGULATION_OF_IMMUNE_SYSTEM_PROCESS	GOBP_POSITIVE_REGULATION_OF_IMMUNE_SYSTEM_PROCESS	1.7e-14	1.6e-11	266	1059	45	23459	Adam10,C1qb,Ccl2,Ccl5,Ccr1,Ccr7,Cd177,Cd22,Cd38,Cd3d,Cd3g,Cd55,Cd79b,Cyfip1,Fcer1g,Fer,Fes,H2-Eb1,Hmgb2,Icam1,Icam2,Igha,Ighg2b,Ighm,Igll1,Il1a,Il1b,Il7r,Jam2,Jun,Lck,Mndal,Ms4a1,Nfam1,Nfkbiz,Plekha1,Psma1,Psma7,Psmb6,Rag1,Trbc1,Trbc2,Tyrobp,Ube2k,Was
GOBP_DEFENSE_RESPONSE_TO_OTHER_ORGANISM	GOBP_DEFENSE_RESPONSE_TO_OTHER_ORGANISM	2.8e-14	2.3e-11	266	1212	48	23459	Apoe,C1qb,Ccl2,Ccl6,Ccl5,Cd14,Cd177,Cd55,Ddx3x,Fcer1g,Fer,Fes,H2-Eb1,Hmgb2,Hp,Icam1,Icam2,Ifi27,Ifit2,Ifitm3,Igha,Ighg2b,Ighm,Igll1,Il7r,Lacc1,Lck,Lyar,Lyz2,Mndal,Mx1,Pja2,Plac8,Psma1,Psma7,Psmb6,Rnase6,Rnf125,S100a9,Stat1,Tlr7,Trbc1,Trbc2,Tyrobp,Ube2k,Vim,Was,Zfp715
GOBP_INNATE_IMMUNE_RESPONSE	GOBP_INNATE_IMMUNE_RESPONSE	1.6e-13	1.2e-10	266	991	42	23459	Apoe,C1qb,Ccl2,Ccl6,Ccl5,Cd14,Cd177,Cd55,Ddx3x,Fcer1g,Fer,Fes,H2-Eb1,Hmgb2,Icam1,Icam2,Ifi27,Ifit2,Ifitm3,Igha,Ighg2b,Ighm,Igll1,Lacc1,Lck,Lyar,Mndal,Mx1,Pja2,Psma1,Psma7,Psmb6,Rnase6,S100a9,Stat1,Tlr7,Trbc1,Trbc2,Tyrobp,Ube2k,Vim,Was
GOBP_MYELOID_LEUKOCYTE_ACTIVATION	GOBP_MYELOID_LEUKOCYTE_ACTIVATION	4.2e-13	2.8e-10	266	679	34	23459	Adam10,Arsb,Ccl5,Cd14,Cd177,Cd55,Cd63,Creg1,Cst3,Ctsd,Cyfip1,Ddx3x,Fcer1g,Fer,Fes,Hexb,Hp,Hspa1a,Hspa1b,Lair1,Lpcat1,Lyz2,Mndal,Mt1,Nfam1,Pja2,Plac8,Prdx6,Psap,S100a11,S100a9,Serpinb1a,Tlr7,Tyrobp
GOBP_IMMUNE_RESPONSE_REGULATING_SIGNALING_PATHWAY	GOBP_IMMUNE_RESPONSE_REGULATING_SIGNALING_PATHWAY	5.3e-13	3.3e-10	266	531	30	23459	Calm1,Ccr7,Cd22,Cd38,Cd3d,Cd3g,Cd79b,Cyfip1,Fcer1g,Fer,H2-Eb1,Icam2,Igha,Ighg2b,Ighm,Igll1,Jun,Lck,Mndal,Ms4a1,Nfam1,Nfkbiz,Plekha1,Psma1,Psma7,Psmb6,Trbc1,Trbc2,Tyrobp,Was
GOBP_MYELOID_LEUKOCYTE_MEDIATED_IMMUNITY	GOBP_MYELOID_LEUKOCYTE_MEDIATED_IMMUNITY	2.6e-12	1.5e-09	266	565	30	23459	Adam10,Arsb,Cd14,Cd177,Cd55,Cd63,Creg1,Cst3,Ctsd,Cyfip1,Ddx3x,Fcer1g,Fer,Fes,Hexb,Hp,Hspa1a,Hspa1b,Lair1,Lpcat1,Lyz2,Mndal,Nfam1,Plac8,Prdx6,Psap,S100a11,S100a9,Serpinb1a,Tyrobp
GOBP_ACTIVATION_OF_IMMUNE_RESPONSE	GOBP_ACTIVATION_OF_IMMUNE_RESPONSE	5.4e-12	2.9e-09	266	582	30	23459	C1qb,Ccr7,Cd22,Cd38,Cd3d,Cd3g,Cd55,Cd79b,Cyfip1,Fcer1g,H2-Eb1,Icam2,Igha,Ighg2b,Ighm,Igll1,Il1b,Lck,Mndal,Ms4a1,Nfam1,Nfkbiz,Plekha1,Psma1,Psma7,Psmb6,Trbc1,Trbc2,Tyrobp,Was
GOBP_ANTIGEN_RECEPTOR_MEDIATED_SIGNALING_PATHWAY	GOBP_ANTIGEN_RECEPTOR_MEDIATED_SIGNALING_PATHWAY	9.7e-12	4.8e-09	266	342	23	23459	Ccr7,Cd22,Cd38,Cd3d,Cd3g,Cd79b,H2-Eb1,Igha,Ighg2b,Ighm,Igll1,Lck,Mndal,Ms4a1,Nfam1,Nfkbiz,Plekha1,Psma1,Psma7,Psmb6,Trbc1,Trbc2,Was
GOBP_POSITIVE_REGULATION_OF_IMMUNE_RESPONSE	GOBP_POSITIVE_REGULATION_OF_IMMUNE_RESPONSE	1.1e-11	5.3e-09	266	765	34	23459	C1qb,Ccl5,Ccr7,Cd177,Cd22,Cd38,Cd3d,Cd3g,Cd55,Cd79b,Cyfip1,Fcer1g,H2-Eb1,Hmgb2,Icam2,Igha,Ighg2b,Ighm,Igll1,Il1b,Lck,Mndal,Ms4a1,Nfam1,Nfkbiz,Plekha1,Psma1,Psma7,Psmb6,Trbc1,Trbc2,Tyrobp,Ube2k,Was
GOBP_CELL_ACTIVATION_INVOLVED_IN_IMMUNE_RESPONSE	GOBP_CELL_ACTIVATION_INVOLVED_IN_IMMUNE_RESPONSE	2e-11	8.8e-09	266	738	33	23459	Adam10,Arsb,Cd14,Cd177,Cd55,Cd63,Creg1,Cst3,Ctsd,Cyfip1,Ddx3x,Fcer1g,Fer,Fes,Hexb,H2-Eb1,Hp,Hspa1a,Hspa1b,Icam1,Lair1,Lpcat1,Lyz2,Mndal,Nfam1,Nfkbiz,Plac8,Prdx6,Psap,S100a11,S100a9,Serpinb1a,Tyrobp
GOBP_REGULATION_OF_CELL_ACTIVATION	GOBP_REGULATION_OF_CELL_ACTIVATION	3.1e-11	1.3e-08	266	666	31	23459	Apoe,Bank1,Capn3,Ccl2,Ccl5,Ccr7,Cd177,Cd22,Cd38,Cd55,Fcer1g,Fer,Fes,H2-Eb1,Igha,Ighg2b,Ighm,Igll1,Il1a,Il1b,Il7r,Lck,Mndal,Nfam1,Nfkbiz,Pja2,Rag1,Trbc1,Trbc2,Tyrobp,Ubash3b
GOBP_SECRETION	GOBP_SECRETION	9e-11	3.5e-08	266	1466	47	23459	Adam10,Apoe,Arsb,Calm1,Ccdc186,Ccl5,Ccr1,Cd14,Cd177,Cd38,Cd55,Cd63,Cklf,Creg1,Cst3,Ctsd,Ctsw,Cyfip1,Ddx3x,Dph3,Fcer1g,Fer,Fes,Frmd4a,Hexb,H2-Eb1,Hp,Hspa1a,Hspa1b,Il1a,Il1b,Lair1,Lhfpl2,Lpcat1,Lyz2,Mndal,Nagpa,Nfam1,Osm,Plac8,Ppfia4,Prdx6,Psap,S100a11,S100a9,Serpinb1a,Tyrobp
GOBP_RESPONSE_TO_BACTERIUM	GOBP_RESPONSE_TO_BACTERIUM	1.9e-10	7.1e-08	266	760	32	23459	Bank1,Ccdc186,Ccl2,Ccl5,Ccr5,Ccr7,Cd14,Cd55,Fcer1g,Fer,H2-Eb1,Hmgb2,Hp,Hpgd,Icam1,Igha,Ighg2b,Ighm,Igll1,Il1a,Il1b,Il7r,Jun,Lyz2,Ms4a1,Plac8,Rnase6,S100a9,Thrsp,Trbc1,Trbc2,Vim
GOBP_LYMPHOCYTE_ACTIVATION	GOBP_LYMPHOCYTE_ACTIVATION	2.5e-10	8.8e-08	266	768	32	23459	Bank1,Ccl2,Ccl5,Ccr7,Cd22,Cd38,Cd3d,Cd3g,Cd55,Cd79b,Ezh2,Fcer1g,H2-Eb1,Icam1,Igha,Ighg2b,Ighm,Igll1,Il1a,Il1b,Il7r,Klf6,Lck,Mndal,Ms4a1,Nfam1,Nfkbiz,Rag1,Trbc1,Trbc2,Tyrobp,Was
GOBP_EXOCYTOSIS	GOBP_EXOCYTOSIS	2.7e-10	9.1e-08	266	908	35	23459	Adam10,Arsb,Calm1,Ccl5,Ccr1,Cd14,Cd177,Cd55,Cd63,Creg1,Cst3,Ctsd,Ctsw,Cyfip1,Ddx3x,Fcer1g,Fer,Fes,Hexb,Hp,Hspa1a,Hspa1b,Lair1,Lhfpl2,Lpcat1,Lyz2,Mndal,Nfam1,Plac8,Prdx6,Psap,S100a11,S100a9,Serpinb1a,Tyrobp
GOBP_RESPONSE_TO_CYTOKINE	GOBP_RESPONSE_TO_CYTOKINE	3.4e-09	1.1e-06	266	1152	38	23459	Adam10,Ccl2,Ccl6,Ccl5,Ccr1,Ccr5,Ccr7,Cd14,Cd38,Cdc5l,Cxcr6,Edaradd,Fcer1g,Fer,H2-Eb1,Hspa1a,Hspa1b,Icam1,Ifi27,Ifit2,Ifitm3,Il1a,Il1b,Il7r,Jun,Mndal,Mt1,Mx1,Nrp2,Osm,Psma1,Psma7,Psmb6,Rnf125,Stat1,Ube2k,Vim,Was
GOBP_HOMEOSTATIC_PROCESS	GOBP_HOMEOSTATIC_PROCESS	4.3e-09	1.3e-06	266	1881	51	23459	Apoe,Atp6v0e,Calm1,Capn3,Ccdc186,Ccl2,Ccl6,Ccl5,Ccr1,Ccr5,Ccr7,Cd38,Cd55,Cst3,Cxcr6,Cysltr1,Ddx3x,Ezh2,Hexb,H2-Eb1,Hmgb2,Hspa1a,Hspa1b,Icam1,Id1,Igha,Ighg2b,Il1a,Il1b,Il7r,Jam2,Lacc1,Lck,Lpcat1,Lyar,Lyz2,Micu2,Ms4a1,Mt1,Nhp2,Parp1,Plac8,Prdx6,Rag1,S100a9,Slc12a3,Stat1,Stmn1,Taok1,Ubash3b,Ube2k
GOBP_B_CELL_RECEPTOR_SIGNALING_PATHWAY	GOBP_B_CELL_RECEPTOR_SIGNALING_PATHWAY	6e-09	1.8e-06	266	164	14	23459	Cd22,Cd38,Cd79b,Igha,Ighg2b,Ighm,Igll1,Lck,Mndal,Ms4a1,Nfam1,Plekha1,Trbc1,Trbc2
GOBP_IMMUNE_SYSTEM_DEVELOPMENT	GOBP_IMMUNE_SYSTEM_DEVELOPMENT	2.3e-08	6.5e-06	266	976	33	23459	Ccr1,Ccr7,Cd3d,Cd3g,Cd79b,Ezh2,Fcer1g,Fes,H2-Eb1,Hmgb2,Hspa1a,Hspa1b,Il1a,Il1b,Il7r,Jun,Klf6,Lck,Lyar,Ms4a1,Mt1,N4bp2l2,Nfam1,Nfkbiz,Osm,Parp1,Psma1,Psma7,Psmb6,Rag1,Stat1,Tyrobp,Ubash3b
GOBP_LEUKOCYTE_DIFFERENTIATION	GOBP_LEUKOCYTE_DIFFERENTIATION	3.7e-08	1e-05	266	524	23	23459	Ccr1,Ccr7,Cd3d,Cd3g,Cd79b,Ezh2,Fcer1g,Fes,H2-Eb1,Il1a,Il1b,Il7r,Jun,Klf6,Lck,Ms4a1,Mt1,Nfam1,Nfkbiz,Parp1,Rag1,Tyrobp,Ubash3b
GOBP_POSITIVE_REGULATION_OF_CELL_ACTIVATION	GOBP_POSITIVE_REGULATION_OF_CELL_ACTIVATION	3.9e-08	1e-05	266	442	21	23459	Capn3,Ccl2,Ccl5,Ccr7,Cd177,Cd38,Cd55,H2-Eb1,Igha,Ighg2b,Ighm,Igll1,Il1a,Il1b,Il7r,Lck,Nfkbiz,Rag1,Trbc1,Trbc2,Tyrobp
GOBP_REGULATION_OF_LYMPHOCYTE_ACTIVATION	GOBP_REGULATION_OF_LYMPHOCYTE_ACTIVATION	6e-08	1.5e-05	266	538	23	23459	Bank1,Ccl2,Ccl5,Ccr7,Cd22,Cd38,Cd55,H2-Eb1,Igha,Ighg2b,Ighm,Igll1,Il1a,Il1b,Il7r,Lck,Mndal,Nfam1,Nfkbiz,Rag1,Trbc1,Trbc2,Tyrobp
GOBP_CYTOKINE_MEDIATED_SIGNALING_PATHWAY	GOBP_CYTOKINE_MEDIATED_SIGNALING_PATHWAY	7.4e-08	1.8e-05	266	775	28	23459	Ccl2,Ccl6,Ccl5,Ccr1,Ccr5,Ccr7,Cxcr6,Edaradd,Fcer1g,Fer,H2-Eb1,Hspa1a,Hspa1b,Icam1,Ifi27,Ifit2,Ifitm3,Il1a,Il1b,Il7r,Mx1,Osm,Psma1,Psma7,Psmb6,Stat1,Ube2k,Vim
GOBP_POSITIVE_REGULATION_OF_HYDROLASE_ACTIVITY	GOBP_POSITIVE_REGULATION_OF_HYDROLASE_ACTIVITY	8.4e-08	2e-05	266	732	27	23459	Arhgdib,Calm1,Ccl2,Ccl6,Ccl5,Ccr7,Ctsd,Ddx3x,Dnajb4,Dnajc9,Ezh2,Gnaq,Hmgb2,Hspa1a,Icam1,Jun,Lck,Myl4,Myo9a,Ophn1,Ranbp2,Rgs10,Rin2,S100a10,S100a9,Srgap2,Tax1bp3
GOBP_INFLAMMATORY_RESPONSE	GOBP_INFLAMMATORY_RESPONSE	1.1e-07	2.5e-05	266	740	27	23459	Apod,Apoe,Ccl2,Ccl6,Ccl5,Ccr1,Ccr5,Ccr7,Cd14,Cxcr6,Cysltr1,H2-Eb1,Hmgb2,Hp,Icam1,Il1a,Il1b,Lacc1,Lyz2,Nfam1,Nfkbiz,Nupr1,Osm,Pja2,Psma1,S100a9,Tlr7
GOBP_B_CELL_ACTIVATION	GOBP_B_CELL_ACTIVATION	1.2e-07	2.8e-05	266	351	18	23459	Bank1,Cd22,Cd38,Cd79b,Ezh2,Igha,Ighg2b,Ighm,Igll1,Il7r,Klf6,Mndal,Ms4a1,Nfam1,Rag1,Trbc1,Trbc2,Tyrobp
GOBP_CELLULAR_HOMEOSTASIS	GOBP_CELLULAR_HOMEOSTASIS	2.1e-07	4.5e-05	266	916	30	23459	Apoe,Atp6v0e,Calm1,Capn3,Ccdc186,Ccl2,Ccl6,Ccl5,Ccr1,Ccr5,Ccr7,Cd38,Cd55,Cxcr6,Cysltr1,Hexb,H2-Eb1,Icam1,Il1a,Lacc1,Lck,Micu2,Ms4a1,Mt1,Prdx6,S100a9,Slc12a3,Taok1,Ubash3b,Ube2k
GOBP_MONONUCLEAR_CELL_DIFFERENTIATION	GOBP_MONONUCLEAR_CELL_DIFFERENTIATION	2.5e-07	5.4e-05	266	409	19	23459	Ccr7,Cd3d,Cd3g,Cd79b,Ezh2,Fcer1g,Fes,H2-Eb1,Il1a,Il1b,Il7r,Jun,Klf6,Lck,Ms4a1,Mt1,Nfam1,Nfkbiz,Rag1
GOBP_POSITIVE_REGULATION_OF_MOLECULAR_FUNCTION	GOBP_POSITIVE_REGULATION_OF_MOLECULAR_FUNCTION	5.5e-07	0.00011	266	1696	43	23459	Apoe,Arhgdib,Bud31,Calm1,Capn3,Ccl2,Ccl6,Ccl5,Ccr7,Ctsd,Ddx3x,Dnajb4,Dnajc9,Dph3,Ezh2,Fer,Gnaq,H2-Eb1,Hmgb2,Hspa1a,Hspa1b,Icam1,Il1b,Jun,Lck,Myl4,Myo9a,Nfam1,Ophn1,Parp1,Plk2,Mndal,Ramp1,Ranbp2,Rgs10,Rin2,S100a10,S100a9,Srgap2,Stmn1,Taok1,Tax1bp3,Ube2l3
GOBP_POSITIVE_REGULATION_OF_DEFENSE_RESPONSE	GOBP_POSITIVE_REGULATION_OF_DEFENSE_RESPONSE	6.9e-07	0.00014	266	354	17	23459	Ccl5,Ccr7,Fcer1g,Hmgb2,Icam2,Il1b,Mndal,Nfkbiz,Nupr1,Osm,Psma1,Psma7,Psmb6,S100a9,Tlr7,Tyrobp,Ube2k
GOBP_REGULATION_OF_DEFENSE_RESPONSE	GOBP_REGULATION_OF_DEFENSE_RESPONSE	7.1e-07	0.00014	266	667	24	23459	Apoe,Ccl5,Ccr7,Fcer1g,H2-Eb1,Hmgb2,Icam2,Il1b,Lacc1,Lyar,Mndal,Nfkbiz,Nupr1,Osm,Psma1,Psma7,Psmb6,Rag1,Rnf125,S100a9,Stat1,Tlr7,Tyrobp,Ube2k
GOBP_DIVALENT_INORGANIC_CATION_HOMEOSTASIS	GOBP_DIVALENT_INORGANIC_CATION_HOMEOSTASIS	8.2e-07	0.00016	266	486	20	23459	Apoe,Calm1,Capn3,Ccl2,Ccl6,Ccl5,Ccr1,Ccr5,Ccr7,Cd38,Cd55,Cxcr6,Cysltr1,Hexb,Lck,Micu2,Ms4a1,Mt1,S100a9,Ubash3b
GOBP_REGULATION_OF_RESPONSE_TO_EXTERNAL_STIMULUS	GOBP_REGULATION_OF_RESPONSE_TO_EXTERNAL_STIMULUS	1.3e-06	0.00024	266	1000	30	23459	Adam10,Apoe,Calm1,Capn3,Ccl2,Ccl5,Ccr1,Ccr7,Cd55,Fcer1g,H2-Eb1,Hmgb2,Icam2,Il1b,Lacc1,Lyar,Mndal,Nfkbiz,Nupr1,Osm,Psma1,Psma7,Psmb6,Rnf125,S100a9,Stat1,Tlr7,Tyrobp,Ubash3b,Ube2k
GOBP_POSITIVE_REGULATION_OF_GTPASE_ACTIVITY	GOBP_POSITIVE_REGULATION_OF_GTPASE_ACTIVITY	1.5e-06	0.00028	266	375	17	23459	Arhgdib,Ccl2,Ccl6,Ccl5,Ccr7,Ezh2,Gnaq,Icam1,Jun,Myo9a,Ophn1,Ranbp2,Rgs10,Rin2,S100a10,Srgap2,Tax1bp3
GOBP_CELLULAR_ION_HOMEOSTASIS	GOBP_CELLULAR_ION_HOMEOSTASIS	1.6e-06	0.00029	266	650	23	23459	Apoe,Atp6v0e,Calm1,Capn3,Ccl2,Ccl6,Ccl5,Ccr1,Ccr5,Ccr7,Cd38,Cd55,Cxcr6,Cysltr1,Hexb,Il1a,Lacc1,Lck,Micu2,Ms4a1,Mt1,S100a9,Ubash3b
GOBP_LEUKOCYTE_MIGRATION	GOBP_LEUKOCYTE_MIGRATION	2.1e-06	0.00036	266	517	20	23459	Adam10,Apod,Ccl2,Ccl6,Ccl5,Ccr1,Ccr5,Ccr7,Cd177,Cklf,Fcer1g,Fer,Icam1,Igha,Ighm,Igll1,Jam2,Lck,S100a9,Vpreb1
GOBP_POSITIVE_REGULATION_OF_MYELOID_CELL_DIFFERENTIATION	GOBP_POSITIVE_REGULATION_OF_MYELOID_CELL_DIFFERENTIATION	2.1e-06	0.00036	266	100	9	23459	Ccr1,Fes,H2-Eb1,Hmgb2,Hspa1a,Hspa1b,Jun,Stat1,Tyrobp
GOBP_APOPTOTIC_SIGNALING_PATHWAY	GOBP_APOPTOTIC_SIGNALING_PATHWAY	2.4e-06	0.00039	266	569	21	23459	Atf3,Bloc1s2,Cd14,Cd38,Crip1,Ddx3x,Hmgb2,Hspa1a,Hspa1b,Icam1,Ifi27,Ifi27l2a,Il1a,Il1b,Jun,Lck,Nupr1,Parp1,S100a9,Tyrobp,Ube2k
GOBP_ENDOCYTOSIS	GOBP_ENDOCYTOSIS	2.4e-06	0.00039	266	715	24	23459	Apoe,Bin3,Calm1,Cd14,Cd177,Cd22,Cd63,Clint1,Cltc,Fcer1g,Hba-a1,Hba-a2,Hp,Igha,Ighg2b,Ighm,Igll1,Itsn2,Mx1,Ophn1,Ramp1,Rin2,Trbc1,Trbc2
GOBP_T_CELL_RECEPTOR_SIGNALING_PATHWAY	GOBP_T_CELL_RECEPTOR_SIGNALING_PATHWAY	2.4e-06	0.00039	266	194	12	23459	Ccr7,Cd3d,Cd3g,H2-Eb1,Lck,Nfkbiz,Psma1,Psma7,Psmb6,Trbc1,Trbc2,Was
GOBP_ION_HOMEOSTASIS	GOBP_ION_HOMEOSTASIS	2.5e-06	0.00039	266	768	25	23459	Apoe,Atp6v0e,Calm1,Capn3,Ccl2,Ccl6,Ccl5,Ccr1,Ccr5,Ccr7,Cd38,Cd55,Cxcr6,Cysltr1,Hexb,Il1a,Lacc1,Lck,Micu2,Ms4a1,Mt1,Parp1,S100a9,Slc12a3,Ubash3b
GOBP_REGULATION_OF_RESPONSE_TO_STRESS	GOBP_REGULATION_OF_RESPONSE_TO_STRESS	2.5e-06	0.00039	266	1374	36	23459	Apoe,Bag1,Ccl5,Ccr7,Fcer1g,H2-Eb1,Hmgb2,Hspa1a,Hspa1b,Icam2,Il1b,Lacc1,Lyar,Mndal,Nfkbiz,Nuak1,Nupr1,Osm,Parp1,Pja2,Plk2,Psma1,Psma7,Psmb6,Rag1,Ranbp2,Rnf125,S100a9,Stat1,Taok1,Tlr7,Tmem33,Tyrobp,Ubash3b,Ube2k,Was
GOBP_VIRAL_LIFE_CYCLE	GOBP_VIRAL_LIFE_CYCLE	2.7e-06	0.0004	266	349	16	23459	Apoe,Banf1,Ccl2,Ccl5,Ccr5,Cd55,Cxcr6,Ddx3x,Ddx6,H2-Eb1,Hspa1a,Hspa1b,Icam1,Ifi27,Ifitm3,Ranbp2
GOBP_CHEMICAL_HOMEOSTASIS	GOBP_CHEMICAL_HOMEOSTASIS	3.2e-06	0.00047	266	1158	32	23459	Apoe,Atp6v0e,Calm1,Capn3,Ccdc186,Ccl2,Ccl6,Ccl5,Ccr1,Ccr5,Ccr7,Cd38,Cd55,Cxcr6,Cysltr1,Ddx3x,Hexb,H2-Eb1,Icam1,Il1a,Lacc1,Lck,Lpcat1,Micu2,Ms4a1,Mt1,Parp1,S100a9,Slc12a3,Stat1,Stmn1,Ubash3b
GOBP_METAL_ION_HOMEOSTASIS	GOBP_METAL_ION_HOMEOSTASIS	3.5e-06	0.0005	266	631	22	23459	Apoe,Calm1,Capn3,Ccl2,Ccl6,Ccl5,Ccr1,Ccr5,Ccr7,Cd38,Cd55,Cxcr6,Cysltr1,Hexb,Il1a,Lck,Micu2,Ms4a1,Mt1,S100a9,Slc12a3,Ubash3b
GOBP_LYMPHOCYTE_MIGRATION	GOBP_LYMPHOCYTE_MIGRATION	4e-06	0.00056	266	108	9	23459	Adam10,Apod,Ccl2,Ccl6,Ccl5,Ccr7,Cklf,Icam1,Jam2
GOBP_REGULATION_OF_GTPASE_ACTIVITY	GOBP_REGULATION_OF_GTPASE_ACTIVITY	4.2e-06	0.00057	266	449	18	23459	Arhgdib,Ccl2,Ccl6,Ccl5,Ccr7,Ezh2,Gnaq,Icam1,Jun,Myo9a,Ophn1,Ranbp2,Rgs10,Rin2,S100a10,Srgap2,Stmn1,Tax1bp3
GOBP_REGULATION_OF_HYDROLASE_ACTIVITY	GOBP_REGULATION_OF_HYDROLASE_ACTIVITY	4.2e-06	0.00057	266	1231	33	23459	Arhgdib,Bod1l,Calm1,Ccl2,Ccl6,Ccl5,Ccr7,Cst3,Ctsd,Ddx3x,Dnajb4,Dnajc9,Ezh2,Gnaq,Hmgb2,Hspa1a,Icam1,Jun,Lck,Myl4,Myo9a,Nuak1,Ophn1,Rag1,Ranbp2,Rgs10,Rin2,S100a10,S100a9,Serpinb1a,Srgap2,Stmn1,Tax1bp3
GOBP_POSITIVE_REGULATION_OF_RESPONSE_TO_EXTERNAL_STIMULUS	GOBP_POSITIVE_REGULATION_OF_RESPONSE_TO_EXTERNAL_STIMULUS	4.8e-06	0.00064	266	499	19	23459	Adam10,Ccl5,Ccr1,Ccr7,Fcer1g,Hmgb2,Icam2,Il1b,Mndal,Nfkbiz,Nupr1,Osm,Psma1,Psma7,Psmb6,S100a9,Tlr7,Tyrobp,Ube2k
GOBP_REGULATION_OF_CELL_DEATH	GOBP_REGULATION_OF_CELL_DEATH	5.2e-06	0.00068	266	1601	39	23459	Adam10,Apoe,Atf3,Bag1,Capn3,Ccl2,Ccl5,Ccr7,Cd38,Cd3g,Ctsd,Ddx3x,Hba-a1,Hba-a2,Hmgb2,Hp,Hpgd,Hspa1a,Hspa1b,Icam1,Id1,Ifit2,Il1a,Il1b,Il7r,Ing1,Ing3,Jun,Lck,Mndal,Nupr1,Parp1,Plac8,Plk2,Rag1,S100a9,Stat1,Trp53inp1,Tyrobp
GOBP_MONONUCLEAR_CELL_MIGRATION	GOBP_MONONUCLEAR_CELL_MIGRATION	6e-06	0.00078	266	177	11	23459	Adam10,Apod,Ccl2,Ccl6,Ccl5,Ccr1,Ccr5,Ccr7,Cklf,Icam1,Jam2
GOBP_APOPTOTIC_PROCESS	GOBP_APOPTOTIC_PROCESS	7e-06	0.00089	266	1872	43	23459	Adam10,Apoe,Atf3,Bag1,Bloc1s2,C1d,Capn3,Ccl2,Ccl5,Ccr7,Cd14,Cd38,Cd3g,Crip1,Ctsd,Ddx3x,Hmgb2,Hpgd,Hspa1a,Hspa1b,Icam1,Id1,Ifi27,Ifi27l2a,Ifit2,Il1a,Il1b,Il7r,Ing3,Jun,Lck,Mndal,Nupr1,Parp1,Plac8,Plk2,Rag1,S100a9,Stat1,Taok1,Trp53inp1,Tyrobp,Ube2k
GOBP_POSITIVE_REGULATION_OF_SIGNALING	GOBP_POSITIVE_REGULATION_OF_SIGNALING	8e-06	0.00099	266	1693	40	23459	Apoe,Atf3,Bank1,Ccl2,Ccl6,Ccl5,Ccr1,Ccr7,Cd14,Cd38,Cd63,Cyfip1,Ddx3x,Edaradd,Ezh2,H2-Eb1,Hspa1a,Hspa1b,Icam1,Il1b,Il7r,Lck,Nfam1,Nupr1,Osm,Parp1,Pja2,Plk2,Psma1,Psma7,Psmb6,Mndal,S100a9,Sall1,Taok1,Tlr7,Tmem33,Tyrobp,Ube2k,Usp8
GOBP_RESPONSE_TO_TUMOR_NECROSIS_FACTOR	GOBP_RESPONSE_TO_TUMOR_NECROSIS_FACTOR	9e-06	0.0011	266	299	14	23459	Adam10,Ccl2,Ccl6,Ccl5,Cd14,Edaradd,Hspa1a,Hspa1b,Icam1,Psma1,Psma7,Psmb6,Stat1,Ube2k
GOBP_REGULATION_OF_B_CELL_ACTIVATION	GOBP_REGULATION_OF_B_CELL_ACTIVATION	9.9e-06	0.0012	266	223	12	23459	Bank1,Cd22,Cd38,Igha,Ighg2b,Ighm,Igll1,Mndal,Nfam1,Trbc1,Trbc2,Tyrobp
GOBP_DETOXIFICATION	GOBP_DETOXIFICATION	1e-05	0.0012	266	121	9	23459	Apoe,Hba-a1,Hba-a2,Hp,Ltc4s,Mt1,Prdx6,S100a9,Trp53inp1
GOBP_RESPONSE_TO_MOLECULE_OF_BACTERIAL_ORIGIN	GOBP_RESPONSE_TO_MOLECULE_OF_BACTERIAL_ORIGIN	1e-05	0.0012	266	345	15	23459	Ccl2,Ccl5,Ccr5,Ccr7,Cd14,Cd55,Fer,Hmgb2,Hpgd,Icam1,Il1a,Il1b,Jun,S100a9,Vim
GOBP_BIOLOGICAL_PROCESS_INVOLVED_IN_SYMBIOTIC_INTERACTION	GOBP_BIOLOGICAL_PROCESS_INVOLVED_IN_SYMBIOTIC_INTERACTION	1.2e-05	0.0014	266	1006	28	23459	Apoe,Banf1,Calm1,Ccl2,Ccl5,Ccr5,Cd55,Cenpa,Cxcr6,Ddx3x,Ddx6,Dnajb14,H2-Eb1,Hspa1a,Hspa1b,Icam1,Ifi27,Ifitm3,Itsn2,Jun,Lck,Nrp2,Psma7,Psmb6,Ranbp2,Ssb,Stat1,Vim
GOBP_CELLULAR_OXIDANT_DETOXIFICATION	GOBP_CELLULAR_OXIDANT_DETOXIFICATION	1.2e-05	0.0014	266	94	8	23459	Apoe,Hba-a1,Hba-a2,Hp,Ltc4s,Prdx6,S100a9,Trp53inp1
GOBP_POSITIVE_REGULATION_OF_LEUKOCYTE_CELL_CELL_ADHESION	GOBP_POSITIVE_REGULATION_OF_LEUKOCYTE_CELL_CELL_ADHESION	1.2e-05	0.0014	266	228	12	23459	Ccl2,Ccl5,Ccr7,Cd55,H2-Eb1,Icam1,Il1a,Il1b,Il7r,Lck,Nfkbiz,Rag1
GOBP_ADAPTIVE_IMMUNE_RESPONSE	GOBP_ADAPTIVE_IMMUNE_RESPONSE	1.3e-05	0.0014	266	634	21	23459	C1qb,Cd3d,Cd3g,Cd55,Cd79b,Fcer1g,H2-Eb1,Icam1,Igha,Ighg2b,Ighm,Igll1,Il1b,Il7r,Lair1,Nfkbiz,Rag1,Rnf125,Trbc1,Trbc2,Was
GOBP_REGULATION_OF_BINDING	GOBP_REGULATION_OF_BINDING	1.3e-05	0.0014	266	352	15	23459	Apoe,Calm1,Ccl6,Dph3,Hmgb2,Id1,Ifit2,Jun,Parp1,Plk2,Mndal,Ramp1,S100a10,Stmn1,Ubash3b
GOBP_POSITIVE_REGULATION_OF_PROTEIN_POLYMERIZATION	GOBP_POSITIVE_REGULATION_OF_PROTEIN_POLYMERIZATION	1.7e-05	0.0018	266	129	9	23459	Ccr7,Cdc42ep3,Cyfip1,Fer,Fes,Hspa1a,Hspa1b,Icam1,Was
GOBP_REGULATION_OF_INTRACELLULAR_SIGNAL_TRANSDUCTION	GOBP_REGULATION_OF_INTRACELLULAR_SIGNAL_TRANSDUCTION	1.7e-05	0.0018	266	1747	40	23459	Apoe,Arhgdib,Atf3,Bank1,Capn3,Ccl2,Ccl6,Ccl5,Ccr1,Ccr7,Cd14,Cd22,Ddx3x,Edaradd,Ezh2,H2-Eb1,Hspa1a,Hspa1b,Icam1,Il1b,Lbh,Lck,Myo9a,Nuak1,Nupr1,Ophn1,Osm,Parp1,Pja2,Plekha1,Plk2,Mndal,Rnf125,S100a9,Srgap2,Stat1,Stmn1,Taok1,Tlr7,Trp53inp1
GOBP_LEUKOCYTE_CELL_CELL_ADHESION	GOBP_LEUKOCYTE_CELL_CELL_ADHESION	1.8e-05	0.0018	266	361	15	23459	Ccl2,Ccl5,Ccr7,Cd177,Cd55,H2-Eb1,Icam1,Il1a,Il1b,Il7r,Jam2,Lck,Nfkbiz,Rag1,S100a9
GOBP_RESPONSE_TO_OXYGEN_CONTAINING_COMPOUND	GOBP_RESPONSE_TO_OXYGEN_CONTAINING_COMPOUND	1.8e-05	0.0019	266	1628	38	23459	Apod,Apoe,Atp6v0e,Calm1,Ccdc186,Ccl2,Ccl5,Ccr5,Ccr7,Cd14,Cd38,Cd55,Cdc5l,Cyfip1,Ezh2,Fer,Fes,Gnaq,Hba-a1,Hba-a2,H2-Eb1,Hmgb2,Hp,Hpgd,Icam1,Id1,Il1a,Il1b,Jun,Man1a,Parp1,Plekha1,Rgs10,S100a9,Stat1,Trp53inp1,Usp8,Vim
GOBP_CELL_MIGRATION	GOBP_CELL_MIGRATION	1.9e-05	0.0019	266	1571	37	23459	Adam10,Apod,Apoe,Arhgdib,Arsb,Bin3,Ccl2,Ccl6,Ccl5,Ccr1,Ccr5,Ccr7,Cd177,Cd63,Cklf,Cxcr6,Fcer1g,Fer,Hexb,Hmgb2,Icam1,Id1,Igha,Ighm,Igll1,Il1b,Jam2,Lck,Nrp2,Ophn1,Plk2,Rin2,S100a11,S100a9,Srgap2,Trp53inp1,Vpreb1
GOBP_T_CELL_DIFFERENTIATION_IN_THYMUS	GOBP_T_CELL_DIFFERENTIATION_IN_THYMUS	1.9e-05	0.0019	266	73	7	23459	Ccr7,Cd3d,Cd3g,Il1a,Il1b,Il7r,Rag1
GOBP_CELLULAR_PROTEIN_CONTAINING_COMPLEX_ASSEMBLY	GOBP_CELLULAR_PROTEIN_CONTAINING_COMPLEX_ASSEMBLY	2e-05	0.0019	266	1034	28	23459	Catip,Ccr7,Cdc42ep3,Cenpa,Clint1,Cltc,Cox7a2,Cyfip1,Ddx23,Ddx3x,Dnajb14,Eif3k,Fer,Fes,H2-Eb1,Hmgb2,Hspa1a,Hspa1b,Icam1,Luc7l,Mx1,Ndufa5,Ndufb10,Ndufb6,Parp1,Stmn1,Ube2k,Was
GOBP_CHAPERONE_COFACTOR_DEPENDENT_PROTEIN_REFOLDING	GOBP_CHAPERONE_COFACTOR_DEPENDENT_PROTEIN_REFOLDING	2e-05	0.002	266	30	5	23459	Bag1,Dnajb14,Dnajb4,Hspa1a,Hspa1b
GOBP_REGULATION_OF_RESPONSE_TO_BIOTIC_STIMULUS	GOBP_REGULATION_OF_RESPONSE_TO_BIOTIC_STIMULUS	2.1e-05	0.002	266	411	16	23459	Apoe,Ccl5,Cd55,Fcer1g,H2-Eb1,Hmgb2,Icam2,Lyar,Mndal,Psma1,Psma7,Psmb6,Rnf125,Stat1,Tyrobp,Ube2k
GOBP_MACROMOLECULE_CATABOLIC_PROCESS	GOBP_MACROMOLECULE_CATABOLIC_PROCESS	2.2e-05	0.0021	266	1396	34	23459	Apoe,Arsb,Calm1,Capn3,Cltc,Cst3,Ctsd,Ctsw,Ddx6,Dnajb14,Hexb,Hmgb2,Hspa1a,Hspa1b,Ifi27,Il1b,Lpcat1,Man1a,Nupr1,Ophn1,Plk2,Psma1,Psma7,Psmb6,Mndal,Rnase6,Rnf125,Ssb,Ube2k,Ube2l3,Ubxn4,Usp8,Vim,Zcchc17
GOBP_PHAGOCYTOSIS	GOBP_PHAGOCYTOSIS	2.3e-05	0.0021	266	414	16	23459	Ccl2,Cd14,Cd302,Cd3g,Cyfip1,Fcer1g,Igha,Ighg2b,Ighm,Igll1,Il1b,Lyar,Trbc1,Trbc2,Tyrobp,Was
GOBP_CYTOKINE_PRODUCTION	GOBP_CYTOKINE_PRODUCTION	2.7e-05	0.0025	266	773	23	23459	Apod,Bank1,Ccr7,Cd14,Cd55,Ddx3x,Fcer1g,H2-Eb1,Hmgb2,Hspa1a,Hspa1b,Il1a,Il1b,Lacc1,Mndal,Nfam1,Osm,Rnf125,S100a9,Serpinb1a,Stat1,Tlr7,Tyrobp
GOBP_POSITIVE_REGULATION_OF_BINDING	GOBP_POSITIVE_REGULATION_OF_BINDING	2.7e-05	0.0025	266	171	10	23459	Apoe,Calm1,Dph3,Hmgb2,Parp1,Plk2,Mndal,Ramp1,S100a10,Stmn1
GOBP_PROTEIN_POLYMERIZATION	GOBP_PROTEIN_POLYMERIZATION	3e-05	0.0027	266	290	13	23459	Catip,Ccr7,Cdc42ep3,Cyfip1,Fer,Fes,Hspa1a,Hspa1b,Icam1,Mx1,Stmn1,Ube2k,Was
GOBP_HUMORAL_IMMUNE_RESPONSE	GOBP_HUMORAL_IMMUNE_RESPONSE	3.1e-05	0.0028	266	425	16	23459	C1qb,Ccl2,Ccr7,Cd55,H2-Eb1,Igha,Ighg2b,Ighm,Igll1,Il1b,Lyz2,Ms4a1,Rnase6,S100a9,Trbc1,Trbc2
GOBP_NEUTROPHIL_MIGRATION	GOBP_NEUTROPHIL_MIGRATION	3.5e-05	0.0031	266	109	8	23459	Ccl2,Ccl6,Ccl5,Ccr7,Cd177,Cklf,Fcer1g,S100a9
GOBP_POSITIVE_REGULATION_OF_CYTOSKELETON_ORGANIZATION	GOBP_POSITIVE_REGULATION_OF_CYTOSKELETON_ORGANIZATION	4e-05	0.0035	266	217	11	23459	Ccr7,Cdc42ep3,Cyfip1,Fer,Fes,Hspa1a,Hspa1b,Icam1,Id1,S100a10,Was
GOBP_RESPONSE_TO_OXIDATIVE_STRESS	GOBP_RESPONSE_TO_OXIDATIVE_STRESS	4.1e-05	0.0035	266	435	16	23459	Apod,Apoe,Ccr7,Cd38,Ezh2,Fer,Hba-a1,Hba-a2,Hp,Hspa1a,Hspa1b,Jun,Parp1,Plekha1,Prdx6,Trp53inp1
GOBP_POSITIVE_REGULATION_OF_CELL_DEATH	GOBP_POSITIVE_REGULATION_OF_CELL_DEATH	4.2e-05	0.0036	266	635	20	23459	Adam10,Atf3,Ccl2,Ccl5,Ctsd,Ddx3x,Hba-a1,Hba-a2,Hp,Hpgd,Ifit2,Ing3,Jun,Lck,Mndal,Nupr1,Parp1,S100a9,Trp53inp1,Tyrobp
GOBP_CELLULAR_RESPONSE_TO_TOXIC_SUBSTANCE	GOBP_CELLULAR_RESPONSE_TO_TOXIC_SUBSTANCE	4.8e-05	0.004	266	114	8	23459	Apoe,Hba-a1,Hba-a2,Hp,Ltc4s,Prdx6,S100a9,Trp53inp1
GOBP_RESPONSE_TO_TOXIC_SUBSTANCE	GOBP_RESPONSE_TO_TOXIC_SUBSTANCE	4.8e-05	0.004	266	221	11	23459	Apoe,Ccl5,Hba-a1,Hba-a2,Hp,Ltc4s,Mt1,Nupr1,Prdx6,S100a9,Trp53inp1
GOBP_BIOLOGICAL_ADHESION	GOBP_BIOLOGICAL_ADHESION	5e-05	0.0041	266	1453	34	23459	Adam10,Apod,Arhgdib,Ccl2,Ccl5,Ccr1,Ccr7,Cd177,Cd22,Cd55,Cd63,Cd72,Entpd1,Fer,Fes,H2-Eb1,Icam1,Icam2,Id1,Il1a,Il1b,Il7r,Jam2,Lck,Nfkbiz,Nrp2,Nuak1,Rag1,Rin2,S100a10,S100a11,S100a9,Srgap2,Ubash3b
GOBP_PROTEIN_CATABOLIC_PROCESS	GOBP_PROTEIN_CATABOLIC_PROCESS	5.1e-05	0.0042	266	918	25	23459	Apoe,Capn3,Cltc,Cst3,Ctsd,Ctsw,Dnajb14,Hspa1a,Hspa1b,Ifi27,Il1b,Lpcat1,Man1a,Nupr1,Ophn1,Plk2,Psma1,Psma7,Psmb6,Mndal,Rnf125,Ube2k,Ube2l3,Ubxn4,Usp8
GOBP_REGULATION_OF_CELLULAR_LOCALIZATION	GOBP_REGULATION_OF_CELLULAR_LOCALIZATION	5.7e-05	0.0046	266	812	23	23459	Adam10,Apod,Calm1,Capn3,Cltc,Fer,Fes,Gripap1,H2-Eb1,Hps4,Ifi27,Il1b,Iws1,Mx1,Ophn1,Parp1,Mndal,Rbm22,Reep5,Tax1bp3,Tyrobp,Ubash3b,Ube2l3
GOBP_SUPRAMOLECULAR_FIBER_ORGANIZATION	GOBP_SUPRAMOLECULAR_FIBER_ORGANIZATION	5.7e-05	0.0046	266	703	21	23459	Apoe,Bin3,Capn3,Catip,Ccr7,Cdc42ep3,Csrp2,Cst3,Cyfip1,Fer,Fes,Hspa1a,Hspa1b,Icam1,Id1,Marcksl1,S100a10,Stmn1,Taok1,Vim,Was
GOBP_INFLAMMATORY_RESPONSE_TO_ANTIGENIC_STIMULUS	GOBP_INFLAMMATORY_RESPONSE_TO_ANTIGENIC_STIMULUS	6e-05	0.0046	266	60	6	23459	Ccr7,Cysltr1,H2-Eb1,Hmgb2,Icam1,Psma1
GOBP_RESPONSE_TO_CHEMOKINE	GOBP_RESPONSE_TO_CHEMOKINE	6e-05	0.0046	266	87	7	23459	Ccl2,Ccl6,Ccl5,Ccr1,Ccr5,Ccr7,Cxcr6
GOBP_ADAPTIVE_IMMUNE_RESPONSE_BASED_ON_SOMATIC_RECOMBINATION_OF_IMMUNE_RECEPTORS_BUILT_FROM_IMMUNOGLOBULIN_SUPERFAMILY_DOMAINS	GOBP_ADAPTIVE_IMMUNE_RESPONSE_BASED_ON_SOMATIC_RECOMBINATION_OF_IMMUNE_RECEPTORS_BUILT_FROM_IMMUNOGLOBULIN_SUPERFAMILY_DOMAINS	6.1e-05	0.0046	266	402	15	23459	C1qb,Cd55,Fcer1g,H2-Eb1,Icam1,Igha,Ighg2b,Ighm,Igll1,Il1b,Il7r,Nfkbiz,Trbc1,Trbc2,Was
GOBP_REGULATION_OF_INNATE_IMMUNE_RESPONSE	GOBP_REGULATION_OF_INNATE_IMMUNE_RESPONSE	6.1e-05	0.0046	266	311	13	23459	Apoe,Ccl5,Fcer1g,Hmgb2,Icam2,Lyar,Mndal,Psma1,Psma7,Psmb6,Stat1,Tyrobp,Ube2k
GOBP_POSITIVE_REGULATION_OF_CELL_CELL_ADHESION	GOBP_POSITIVE_REGULATION_OF_CELL_CELL_ADHESION	6.3e-05	0.0047	266	269	12	23459	Ccl2,Ccl5,Ccr7,Cd55,H2-Eb1,Icam1,Il1a,Il1b,Il7r,Lck,Nfkbiz,Rag1
GOBP_POSITIVE_REGULATION_OF_CATALYTIC_ACTIVITY	GOBP_POSITIVE_REGULATION_OF_CATALYTIC_ACTIVITY	6.8e-05	0.0051	266	1352	32	23459	Apoe,Arhgdib,Calm1,Ccl2,Ccl6,Ccl5,Ccr7,Ctsd,Ddx3x,Dnajb4,Dnajc9,Ezh2,Gnaq,H2-Eb1,Hmgb2,Hspa1a,Icam1,Il1b,Jun,Lck,Myl4,Myo9a,Ophn1,Ranbp2,Rgs10,Rin2,S100a10,S100a9,Srgap2,Taok1,Tax1bp3,Ube2l3
GOBP_REGULATION_OF_CYTOSKELETON_ORGANIZATION	GOBP_REGULATION_OF_CYTOSKELETON_ORGANIZATION	6.9e-05	0.0051	266	504	17	23459	Arhgdib,Ccr7,Cdc42ep3,Cltc,Cntrl,Cyfip1,Fer,Fes,Hspa1a,Hspa1b,Icam1,Id1,S100a10,S100a9,Stmn1,Taok1,Was
GOBP_CYTOSKELETON_ORGANIZATION	GOBP_CYTOSKELETON_ORGANIZATION	7.5e-05	0.0054	266	1359	32	23459	Apoe,Arhgdib,Bin3,Capn3,Catip,Ccl2,Ccr7,Cdc42ep3,Cenpa,Cltc,Cntrl,Csrp2,Cyfip1,Fer,Fes,H2-Eb1,Hspa1a,Hspa1b,Icam1,Id1,Marcksl1,Ophn1,Plk2,S100a10,S100a9,Smc3,Srgap2,Stmn1,Taok1,Tyrobp,Vim,Was
GOBP_RESPONSE_TO_INTERLEUKIN_1	GOBP_RESPONSE_TO_INTERLEUKIN_1	7.5e-05	0.0054	266	193	10	23459	Ccl2,Ccl6,Ccl5,Cd38,Icam1,Il1a,Il1b,Psma1,Psma7,Psmb6
GOBP_DE_NOVO_PROTEIN_FOLDING	GOBP_DE_NOVO_PROTEIN_FOLDING	7.6e-05	0.0054	266	39	5	23459	Bag1,Dnajb14,Dnajb4,Hspa1a,Hspa1b
GOBP_T_CELL_ACTIVATION	GOBP_T_CELL_ACTIVATION	7.6e-05	0.0054	266	458	16	23459	Ccl2,Ccl5,Ccr7,Cd3d,Cd3g,Cd55,Fcer1g,H2-Eb1,Icam1,Il1a,Il1b,Il7r,Lck,Nfkbiz,Rag1,Was
GOBP_REGULATION_OF_SUPRAMOLECULAR_FIBER_ORGANIZATION	GOBP_REGULATION_OF_SUPRAMOLECULAR_FIBER_ORGANIZATION	7.8e-05	0.0055	266	364	14	23459	Apoe,Ccr7,Cdc42ep3,Cyfip1,Fer,Fes,Hspa1a,Hspa1b,Icam1,Id1,S100a10,Stmn1,Taok1,Was
GOBP_NEUTROPHIL_CHEMOTAXIS	GOBP_NEUTROPHIL_CHEMOTAXIS	8e-05	0.0056	266	91	7	23459	Ccl2,Ccl6,Ccl5,Ccr7,Cklf,Fcer1g,S100a9
GOBP_LOCOMOTION	GOBP_LOCOMOTION	8.5e-05	0.0059	266	1946	41	23459	Adam10,Apod,Apoe,Arhgdib,Arsb,Bin3,Ccl2,Ccl6,Ccl5,Ccr1,Ccr5,Ccr7,Cd177,Cd63,Cklf,Cxcr6,Cyfip1,Cysltr1,Fcer1g,Fer,Fes,Hexb,Hmgb2,Icam1,Id1,Igha,Ighm,Igll1,Il1b,Jam2,Lck,Nrp2,Ophn1,Plk2,Rin2,S100a11,S100a9,Srgap2,Trp53inp1,Vpreb1,Was
GOBP_GROWTH	GOBP_GROWTH	8.8e-05	0.006	266	892	24	23459	Adam10,Apod,Apoe,Bin3,Capn3,Cd38,Col27a1,Creg1,Cyfip1,Ddx3x,Ezh2,Hspa1a,Hspa1b,Ing1,Ing3,Itsn2,Mt1,Nrp2,Osm,Plac8,Plekha1,Psap,S100a9,Sall1
GOBP_ACTIN_FILAMENT_BASED_PROCESS	GOBP_ACTIN_FILAMENT_BASED_PROCESS	9.2e-05	0.0062	266	782	22	23459	Arhgdib,Bin3,Capn3,Catip,Ccr7,Cdc42ep3,Csrp2,Cyfip1,Fer,Fes,Icam1,Id1,Marcksl1,Myl4,Ophn1,S100a10,Srgap2,Stmn1,Taok1,Tyrobp,Vim,Was
GOBP_CELL_POPULATION_PROLIFERATION	GOBP_CELL_POPULATION_PROLIFERATION	0.00012	0.0079	266	1910	40	23459	Adam10,Apod,Apoe,Atf3,Ccl2,Ccl6,Ccl5,Cd22,Cd38,Cd55,Ezh2,Fer,Fes,H2-Eb1,Hmgb2,Hpgd,Hspa1a,Hspa1b,Id1,Il1a,Il1b,Il7r,Ing1,Jun,Marcksl1,Mndal,Ms4a1,N4bp2l2,Nrp2,Nuak1,Nupr1,Osm,Plac8,S100a11,Serpinb1a,Stat1,Tax1bp3,Trp53inp1,Tyrobp,Ube2l3
GOBP_POSITIVE_REGULATION_OF_CYTOKINE_PRODUCTION	GOBP_POSITIVE_REGULATION_OF_CYTOKINE_PRODUCTION	0.00012	0.0078	266	426	15	23459	Ccr7,Cd14,Ddx3x,Fcer1g,Hmgb2,Hspa1a,Hspa1b,Il1a,Il1b,Mndal,Nfam1,Osm,Stat1,Tlr7,Tyrobp
GOBP_REGULATION_OF_TRANSPORT	GOBP_REGULATION_OF_TRANSPORT	0.00012	0.008	266	1715	37	23459	Apod,Apoe,Calm1,Capn3,Ccl2,Ccl5,Ccr1,Cd14,Cd177,Cd22,Cd38,Cd63,Cltc,Cttnbp2nl,Cyfip1,Dph3,Fcer1g,Fer,Fes,Frmd4a,Gripap1,H2-Eb1,Hps4,Hspa1a,Icam1,Ifi27,Il1a,Il1b,Iws1,Lyar,Mx1,Ophn1,Osm,Rbm22,Reep5,Ubash3b,Ube2l3
GOBP_RESPONSE_TO_INTERFERON_ALPHA	GOBP_RESPONSE_TO_INTERFERON_ALPHA	0.00012	0.008	266	23	4	23459	Ifit2,Ifitm3,Mx1,Mndal
GOBP_CELL_CHEMOTAXIS	GOBP_CELL_CHEMOTAXIS	0.00014	0.0089	266	292	12	23459	Adam10,Ccl2,Ccl6,Ccl5,Ccr1,Ccr5,Ccr7,Cklf,Cxcr6,Fcer1g,Hmgb2,S100a9
GOBP_DENDRITIC_CELL_CHEMOTAXIS	GOBP_DENDRITIC_CELL_CHEMOTAXIS	0.00014	0.009	266	24	4	23459	Ccl5,Ccr1,Ccr5,Ccr7
GOBP_GRANULOCYTE_MIGRATION	GOBP_GRANULOCYTE_MIGRATION	0.00014	0.009	266	133	8	23459	Ccl2,Ccl6,Ccl5,Ccr7,Cd177,Cklf,Fcer1g,S100a9
GOBP_POSITIVE_REGULATION_OF_PROTEIN_CONTAINING_COMPLEX_ASSEMBLY	GOBP_POSITIVE_REGULATION_OF_PROTEIN_CONTAINING_COMPLEX_ASSEMBLY	0.00014	0.009	266	250	11	23459	Ccr7,Cdc42ep3,Cyfip1,Ddx3x,Fer,Fes,Hspa1a,Hspa1b,Icam1,Parp1,Was
GOBP_SYNAPTIC_VESICLE_RECYCLING	GOBP_SYNAPTIC_VESICLE_RECYCLING	0.00014	0.009	266	70	6	23459	Calm1,Cyfip1,Gripap1,Itsn2,Mx1,Ophn1
GOBP_T_CELL_DIFFERENTIATION	GOBP_T_CELL_DIFFERENTIATION	0.00014	0.009	266	250	11	23459	Ccr7,Cd3d,Cd3g,Fcer1g,H2-Eb1,Il1a,Il1b,Il7r,Lck,Nfkbiz,Rag1
GOBP_LEUKOCYTE_CHEMOTAXIS	GOBP_LEUKOCYTE_CHEMOTAXIS	0.00015	0.0093	266	210	10	23459	Adam10,Ccl2,Ccl6,Ccl5,Ccr1,Ccr5,Ccr7,Cklf,Fcer1g,S100a9
GOBP_CELLULAR_RESPONSE_TO_MOLECULE_OF_BACTERIAL_ORIGIN	GOBP_CELLULAR_RESPONSE_TO_MOLECULE_OF_BACTERIAL_ORIGIN	0.00016	0.0096	266	211	10	23459	Ccl2,Ccl5,Ccr5,Cd14,Cd55,Hmgb2,Icam1,Il1a,Il1b,Vim
GOBP_NEGATIVE_REGULATION_OF_EXTRINSIC_APOPTOTIC_SIGNALING_PATHWAY	GOBP_NEGATIVE_REGULATION_OF_EXTRINSIC_APOPTOTIC_SIGNALING_PATHWAY	0.00016	0.0099	266	102	7	23459	Ddx3x,Hmgb2,Hspa1a,Hspa1b,Icam1,Il1a,Il1b
GOBP_POSITIVE_REGULATION_OF_INTRACELLULAR_SIGNAL_TRANSDUCTION	GOBP_POSITIVE_REGULATION_OF_INTRACELLULAR_SIGNAL_TRANSDUCTION	0.00016	0.0096	266	986	25	23459	Apoe,Bank1,Ccl2,Ccl6,Ccl5,Ccr1,Ccr7,Cd14,Ddx3x,Edaradd,Ezh2,H2-Eb1,Hspa1a,Hspa1b,Icam1,Il1b,Lck,Nupr1,Osm,Pja2,Plk2,Mndal,S100a9,Taok1,Tlr7
GOBP_DEFENSE_RESPONSE_TO_BACTERIUM	GOBP_DEFENSE_RESPONSE_TO_BACTERIUM	0.00017	0.01	266	392	14	23459	Fcer1g,Hmgb2,Hp,Igha,Ighg2b,Ighm,Igll1,Il7r,Lyz2,Plac8,Rnase6,S100a9,Trbc1,Trbc2
GOBP_REGULATION_OF_PROTEIN_LOCALIZATION	GOBP_REGULATION_OF_PROTEIN_LOCALIZATION	0.00017	0.01	266	874	23	23459	Adam10,Apod,Apoe,Ccl5,Cd38,Cltc,Ctsd,Dph3,Frmd4a,Gripap1,H2-Eb1,Hps4,Ifi27,Il1a,Il1b,Ophn1,Parp1,Mndal,Rbm22,Tax1bp3,Tyrobp,Ube2l3,Usp8
GOBP_RNA_SPLICING	GOBP_RNA_SPLICING	0.00017	0.01	266	441	15	23459	Bud31,Cdc5l,Cwc25,Ddx23,Hnrnph1,Hspa1a,Iws1,Lsm8,Luc7l,Prdx6,Qk,Rbm22,Rp9,Sf3b6,Srrm1
GOBP_POSITIVE_REGULATION_OF_RESPONSE_TO_BIOTIC_STIMULUS	GOBP_POSITIVE_REGULATION_OF_RESPONSE_TO_BIOTIC_STIMULUS	0.00018	0.01	266	256	11	23459	Ccl5,Fcer1g,H2-Eb1,Hmgb2,Icam2,Mndal,Psma1,Psma7,Psmb6,Tyrobp,Ube2k
GOBP_RESPONSE_TO_VIRUS	GOBP_RESPONSE_TO_VIRUS	0.00018	0.01	266	347	13	23459	Banf1,Ccl5,Ddx3x,Ifi27,Ifit2,Ifitm3,Mx1,Rnase6,Rnf125,Stat1,Stmn1,Tlr7,Zfp715
